# Supplementary material for: Causal Effects of Genetically Determined Metabolites on Risk of Polycystic Ovary Syndrome: A Mendelian Randomization Study
Source: Front Endocrinol (Lausanne). 2020 Sep 8;11:621. doi: 10.3389/fendo.2020.00621 (PMC7505923; doi:10.3389/fendo.2020.00621)
Supplement: Supplementary file 1 [file Data_Sheet_1.xlsx]

## Sheet: Supplementary Table 1
Supplementary Table 1 Unknown metabolites identified by the Mendelian randomization estimates
Metabolites	IVW		MR-Egger		Weighted median		MR-PRESSO		Globle test
	OR (95% CI)	P-value	OR (95% CI)	P-value	OR (95% CI)	P-value	OR (95% CI)	P-value	RSSobs	P-value
X-02249	0.24(0.08,0.69)	0.0084	0.91(0.03,29.59)	0.9583	0.27(0.06,1.20)	0.0860	0.24(0.08,0.69)	0.0232	13.22	0.4544
X-11550	16.08(2.34,110.32)	0.0047	17.34(0.03,10259.85)	0.3810	15.65(1.04,236.46)	0.0471	16.08(3.00,86.18)	0.0036	18.78	0.8057
X-11552	0.55(0.31,0.99)	0.0482	0.86(0.18,4.10)	0.8468	0.50(0.21,1.18)	0.1128	0.55(0.31,0.99)	0.0646	18.87	0.4638
X-11799	1.47(1.02,2.10)	0.0363	1.68(0.78,3.60)	0.1828	1.62(1.03,2.53)	0.0355	1.47(1.13,1.90)	0.0196	5.41	0.8374
X-12038	2.64(1.04,6.71)	0.0418	1.27(0.01,118.81)	0.9183	1.56(0.41,5.93)	0.5117	2.64(1.12,6.19)	0.0297	50.33	0.8126
X-12116	1.92(1.05,3.50)	0.0341	1.09(0.17,6.77)	0.9295	2.08(0.87,4.95)	0.0981	1.92(1.17,3.13)	0.0287	6.98	0.7874
X-12990	0.40(0.18,0.86)	0.0189	1.39(0.18,10.74)	0.7524	0.66(0.23,1.94)	0.4551	0.40(0.19,0.83)	0.0311	12.02	0.5363
X-13215	2.44(1.05,5.66)	0.0371	2.23(0.36,14.03)	0.3912	2.95(0.71,12.3)	0.1379	2.44(1.06,5.65)	0.0420	50.54	0.5030
X-13741	0.54(0.32,0.93)	0.0267	7.59(0.58,99.21)	0.1221	0.52(0.25,1.07)	0.0761	0.54(0.33,0.90)	0.0372	11.49	0.5743
X-14057	0.50(0.26,0.94)	0.0312	0.43(0.08,2.26)	0.3207	0.61(0.25,1.48)	0.2761	0.50(0.28,0.88)	0.0282	14.12	0.7197
X-18601	1.69(1.05,2.71)	0.0302	2.87(0.90,9.08)	0.0735	2.04(1.03,4.03)	0.0413	1.69(1.20,2.38)	0.0063	13.59	0.9748

## Sheet: Supplementary Table 2
Supplementary Table 2 Genetic predictors of EPIA-S and their association with PCOS
SNP	CHR	EA	RA	EPIA-S				PCOS
				EAF	Beta	SE	P value	EAF	Beta	SE	P value
rs10460268	2	T	G	0.66	0.0297	0.006	6.46e-07	0.66	0.021	0.033	0.51
rs17638060	4	T	G	0.3	-0.0314	0.0069	5.13e-06	0.3	0.0082	0.037	0.83
rs13222543	7	T	C	0.02	-0.3474	0.0241	3.31e-47	0.027	-0.22	0.1	0.033
rs2572023	7	A	G	0.47	-0.0457	0.0058	2.77e-15	0.48	-0.022	0.031	0.48
rs5015756	7	T	C	0.42	0.0264	0.0058	5.7e-06	0.43	0.028	0.031	0.37
rs6465737	7	T	G	0.22	-0.0378	0.0067	1.91e-08	0.22	-0.032	0.038	0.4
rs917154	7	A	G	0.85	0.0871	0.0081	6.77e-27	0.85	0.089	0.043	0.041
rs999885	7	A	G	0.52	0.0259	0.0058	7.56e-06	0.51	-0.0077	0.031	0.8
rs6578042	8	T	C	0.86	0.047	0.0104	5.93e-06	0.86	-0.03	0.046	0.51
rs1419352	10	C	G	0.39	0.0291	0.0063	3.72e-06	0.38	0.0063	0.032	0.84
rs7085249	10	A	G	0.77	-0.0298	0.0066	6.71e-06	0.76	-0.012	0.036	0.73
rs807019	10	T	C	0.15	0.0372	0.0084	9.53e-06	0.15	-0.083	0.044	0.06
rs1939769	11	A	G	0.06	0.0622	0.012	2.06e-07	0.067	0.067	0.063	0.29
rs4439540	11	A	G	0.74	0.0524	0.0109	1.45e-06	0.75	-0.0006	0.035	0.99
rs7152358	14	A	G	0.89	0.0428	0.0093	3.83e-06	0.89	-0.067	0.051	0.19
Note: EPI-A,epiandrosterone sulfate; PCOS, polycystic ovary syndrome; SNP, single nucleotide polymorphism; CHR, chromosome; EA, effect allele; RA, reference allele; EAF, effect allele frequency.

## Sheet: Supplementary Table 3
Supplementary Table 3 Genetic predictors of 3-dehydrocarnitine and their association with PCOS
SNP	CHR	EA	RA	3-dehydrocarnitine				PCOS
				EAF	Beta	SE	P value	EAF	Beta	SE	P value
rs12138756	1	A	G	0.3354	0.0116	0.0025	3.598e-06	0.37	-0.0053	0.033	0.87
rs1292096	1	A	G	0.1642	0.0152	0.0033	3.302e-06	0.21	0.084	0.04	0.035
rs2269340	1	T	C	0.9246	-0.0222	0.0044	3.584e-07	0.93	-0.03	0.063	0.64
rs6429601	1	A	C	0.1819	0.0119	0.0027	7.078e-06	0.18	-0.004	0.041	0.92
rs6691848	1	A	G	0.9639	0.0288	0.0061	2.121e-06	0.96	0.16	0.079	0.042
rs7531219	1	A	G	0.2368	-0.0116	0.0026	7.615e-06	0.22	0.015	0.037	0.69
rs2930103	4	A	C	0.2627	-0.0114	0.0026	7.353e-06	0.24	0.067	0.037	0.073
rs6817256	4	T	C	0.0773	0.0213	0.0045	1.986e-06	0.081	0.14	0.066	0.034
rs11242110	5	T	G	0.5157	-0.0117	0.0025	2.441e-06	0.49	0.02	0.033	0.55
rs13359467	5	C	G	0.921	-0.0189	0.0041	4.881e-06	0.91	-0.037	0.056	0.51
rs17488228	5	A	T	0.2892	-0.0115	0.0026	6.514e-06	0.31	-0.072	0.034	0.035
rs17700788	5	T	C	0.9534	0.0265	0.0057	3.128e-06	0.94	0.04	0.072	0.58
rs6897597	5	T	C	0.2368	-0.02	0.0026	1.097e-14	0.24	-0.054	0.037	0.14
rs739719	5	A	C	0.0692	-0.0284	0.0043	6.475e-11	0.066	0.0073	0.065	0.91
rs7733814	5	T	C	0.0593	-0.0276	0.0051	5.935e-08	0.058	-0.089	0.071	0.21
rs2928035	6	A	G	0.9082	0.0208	0.0041	5.363e-07	0.89	0.052	0.049	0.29
rs7774927	6	T	C	0.4727	0.0119	0.0025	1.644e-06	0.48	0.028	0.031	0.37
rs17071	8	A	G	0.7269	-0.012	0.0026	3.404e-06	0.74	-0.063	0.037	0.087
rs11239541	10	T	C	0.3124	-0.0122	0.0025	1.325e-06	0.3	0.013	0.034	0.7
rs12573437	10	A	C	0.087	0.0377	0.0084	7.96e-06	0.083	0.0021	0.06	0.97
rs2610815	10	T	C	0.9355	-0.0195	0.0043	5.841e-06	0.94	-0.06	0.065	0.35
rs927907	10	A	G	0.235	-0.0115	0.0026	7.725e-06	0.26	0.031	0.035	0.38
rs10792095	11	A	G	0.8819	-0.0157	0.0035	8.137e-06	0.88	-0.08	0.05	0.11
rs2186677	11	A	G	0.2785	-0.0124	0.0027	5.859e-06	0.29	-0.1	0.038	0.0079
rs9550503	13	A	G	0.068	-0.0218	0.0048	4.736e-06	0.08	0.022	0.059	0.71
rs1578905	14	T	G	0.977	0.042	0.009	3.061e-06	0.97	0.18	0.11	0.095
rs7193571	16	T	C	0.2272	-0.0163	0.0035	3.693e-06	0.31	-0.042	0.034	0.21
Note: PCOS, polycystic ovary syndrome; SNP, single nucleotide polymorphism; CHR, chromosome; EA, effect allele; RA, reference allele; EAF, effect allele frequency.

## Sheet: Supplementary Table 4
Supplementary Table 4 Genetic predictors of hexadecanedioate and their association with PCOS
SNP	CHR	EA	RA	Hexadecanedioate				PCOS
				EAF	Beta	SE	P value	EAF	Beta	SE	P value
rs12039668	1	T	C	0.6527	-0.0209	0.0044	1.815e-06	0.67	0.0043	0.033	0.89
rs12070845	1	A	G	0.0702	0.0414	0.0089	3.157e-06	0.084	0.035	0.056	0.54
rs9726786	1	T	C	0.7244	0.0237	0.0053	6.758e-06	0.72	0.056	0.035	0.11
rs12464169	2	C	G	0.1854	0.0281	0.0059	2.095e-06	0.2	-0.05	0.041	0.22
rs12714232	2	T	C	0.5232	-0.02	0.0044	7.067e-06	0.54	0.0024	0.032	0.94
rs4972811	2	T	C	0.428	0.0204	0.0044	4.221e-06	0.42	-0.016	0.033	0.63
rs749008	2	A	G	0.6386	-0.0197	0.0044	7.646e-06	0.63	-0.0083	0.032	0.79
rs11712781	3	A	C	0.7491	-0.023	0.0051	6.798e-06	0.74	-0.032	0.035	0.36
rs6870033	5	A	T	0.7179	-0.0238	0.0052	4.137e-06	0.69	-0.035	0.033	0.3
rs3805895	6	A	C	0.9764	0.0645	0.0145	8.566e-06	0.98	0.15	0.1	0.15
rs9487538	6	A	G	0.0402	0.0504	0.0113	7.671e-06	0.034	0.18	0.085	0.04
rs10869648	9	A	G	0.4086	-0.0211	0.0044	1.371e-06	0.41	0.065	0.032	0.039
rs13297223	9	C	G	0.9169	-0.0379	0.0083	5.085e-06	0.91	-0.0001	0.055	1
rs7040148	9	T	G	0.9095	-0.0361	0.0078	3.706e-06	0.89	-0.078	0.052	0.14
rs7126245	11	T	C	0.5572	0.0202	0.0044	4.108e-06	0.56	0.051	0.032	0.1
rs7926241	11	A	G	0.0152	0.0867	0.0187	3.562e-06	0.019	0.27	0.12	0.024
rs12371604	12	T	C	0.7648	-0.0694	0.0051	2.845e-42	0.77	-0.0078	0.036	0.83
rs2857468	12	A	T	0.082	-0.0615	0.0094	6.061e-11	0.12	-0.034	0.054	0.53
rs4148984	12	A	G	0.6802	0.0356	0.0044	1.079e-15	0.68	0.04	0.033	0.23
rs4149029	12	A	G	0.473	-0.024	0.005	1.587e-06	0.47	-0.0046	0.031	0.88
rs9587762	13	T	C	0.187	0.0273	0.0061	7.768e-06	0.2	-0.014	0.04	0.73
rs2286411	14	A	G	0.1197	0.0327	0.0073	8.309e-06	0.16	0.0008	0.043	0.99
rs1578700	15	T	C	0.1191	0.0303	0.0068	8.448e-06	0.13	-0.055	0.048	0.25
rs17644535	16	C	G	0.9834	-0.2588	0.0515	4.988e-07	0.98	-0.25	0.17	0.13
rs10853547	18	A	C	0.4608	-0.02	0.0044	4.626e-06	0.46	-0.016	0.031	0.61
rs7265772	20	A	G	0.1918	0.024	0.0054	9.362e-06	0.21	0.012	0.038	0.75
Note: PCOS, polycystic ovary syndrome; SNP, single nucleotide polymorphism; CHR, chromosome; EA, effect allele; RA, reference allele; EAF, effect allele frequency.

## Sheet: Supplementary Table 5
Supplementary Table 5 Genetic predictors of 4-hydroxyhippurate and their association with PCOS
SNP	CHR	EA	RA	4-hydroxyhippurate				PCOS
				EAF	Beta	SE	P value	EAF	Beta	SE	P value
rs13002542	2	C	G	0.3638	-0.0205	0.0046	7.749e-06	0.39	0.0022	0.032	0.94
rs2218135	2	A	T	0.5176	0.02	0.0045	9.43e-06	0.51	0.058	0.031	0.062
rs3804959	3	T	C	0.7032	0.025	0.0053	2.721e-06	0.67	0.052	0.035	0.13
rs9311289	3	A	G	0.2369	-0.0255	0.0055	3.352e-06	0.23	0.0025	0.037	0.95
rs10806924	6	A	G	0.5678	0.0204	0.0045	7.571e-06	0.56	0.059	0.031	0.059
rs2501175	6	T	C	0.82	0.031	0.007	9.486e-06	0.84	-0.042	0.042	0.32
rs9322446	6	A	G	0.1323	-0.0312	0.007	7.201e-06	0.15	0.019	0.046	0.68
rs10894263	11	A	C	0.5633	0.025	0.0055	4.818e-06	0.57	0.03	0.032	0.36
rs7954059	12	T	C	0.4298	0.0207	0.0046	7.693e-06	0.44	0.045	0.033	0.18
rs4587865	14	A	G	0.0675	0.0428	0.0088	1.266e-06	0.069	0.059	0.063	0.35
rs7147228	14	T	C	0.4575	0.0201	0.0045	7.942e-06	0.45	0.044	0.031	0.16
Note: PCOS, polycystic ovary syndrome; SNP, single nucleotide polymorphism; CHR, chromosome; EA, effect allele; RA, reference allele; EAF, effect allele frequency.

## Sheet: Supplementary Table 6
Supplementary Table 6 Genetic predictors of β-hydroxyisovalerate and their association with PCOS
SNP	CHR	EA	RA	β-hydroxyisovalerate				PCOS
				EAF	Beta	SE	P value	EAF	Beta	SE	P value
rs10494270	1	A	G	0.7114	0.0119	0.0027	8.63e-06	0.7	-0.034	0.034	0.32
rs905112	1	A	C	0.5395	-0.0117	0.0026	9.682e-06	0.54	-0.016	0.031	0.61
rs2136331	3	A	G	0.6682	-0.0119	0.0027	8.23e-06	0.68	-0.026	0.034	0.44
rs3209233	3	A	C	0.8814	0.041	0.0093	9.953e-06	0.87	0.017	0.048	0.72
rs1448817	4	A	G	0.7393	0.0124	0.0027	4.563e-06	0.73	0.017	0.035	0.63
rs7660017	4	A	G	0.3331	-0.0131	0.0028	2.339e-06	0.34	-0.058	0.036	0.11
rs7720978	5	T	C	0.2073	0.0302	0.0067	7.505e-06	0.21	0.061	0.038	0.11
rs10455860	6	T	C	0.1395	0.0188	0.0035	1.048e-07	0.13	0.062	0.047	0.18
rs9347123	6	A	T	0.4964	-0.0121	0.0026	5.024e-06	0.5	-0.044	0.032	0.16
rs943251	6	T	G	0.3712	0.0118	0.0027	9.899e-06	0.36	-0.0099	0.032	0.75
rs9460599	6	T	C	0.2443	0.0302	0.0066	4.862e-06	0.24	0.06	0.037	0.11
rs6952850	7	A	G	0.6998	-0.012	0.0027	6.875e-06	0.67	-0.019	0.033	0.57
rs6953928	7	T	C	0.9353	-0.0236	0.0053	7.569e-06	0.93	0.033	0.06	0.58
rs6477873	9	T	C	0.6394	0.0131	0.0027	9.506e-07	0.65	0.011	0.033	0.73
rs4746017	10	A	C	0.7111	0.0121	0.0027	8.643e-06	0.72	0.0076	0.035	0.83
rs11605057	11	T	C	0.8787	-0.0202	0.0043	2.238e-06	0.87	-0.053	0.046	0.25
rs529736	12	A	C	0.1671	-0.0159	0.0035	5.867e-06	0.18	-0.0026	0.04	0.95
rs789195	12	A	G	0.7657	-0.0128	0.0027	2.526e-06	0.76	-0.017	0.036	0.64
rs1337278	13	A	G	0.6107	0.0124	0.0027	3.677e-06	0.58	0.029	0.032	0.36
rs17477579	13	T	C	0.2495	-0.0133	0.0027	1.01e-06	0.24	0.016	0.036	0.66
rs11858062	15	T	C	0.9142	0.0213	0.0044	1.654e-06	0.88	-0.034	0.049	0.49
rs7178596	15	A	G	0.3535	-0.012	0.0027	7.922e-06	0.36	0.03	0.033	0.37
rs12325299	16	C	G	0.6932	0.0122	0.0027	6.937e-06	0.69	0.035	0.035	0.31
rs11869714	17	A	G	0.7762	-0.0126	0.0027	4.245e-06	0.78	-0.0064	0.038	0.87
rs12950972	17	T	C	0.6497	-0.0133	0.0027	9.841e-07	0.66	0.02	0.036	0.57
Note: PCOS, polycystic ovary syndrome; SNP, single nucleotide polymorphism; CHR, chromosome; EA, effect allele; RA, reference allele; EAF, effect allele frequency.

## Sheet: Supplementary Table 7
Supplementary Table 7 Genetic predictors of the other metabolites and their association with PCOS
Metabolite	SNP	CHR	EA	RA	Metabolic phenotype				PCOS
					EAF	Beta	SE	P value	EAF	Beta	SE	P value
2-aminobutyrate	rs10211524	2	A	G	0.4188	0.0189	0.0023	5.588e-16	0.42	0.012	0.032	0.72
2-aminobutyrate	rs10491285	5	A	G	0.658	-0.0082	0.0018	3.729e-06	0.66	-0.0061	0.034	0.86
2-aminobutyrate	rs10898007	11	T	C	0.5314	0.0083	0.0018	2.297e-06	0.51	0.06	0.031	0.057
2-aminobutyrate	rs11001345	10	A	G	0.167	0.0119	0.0027	9.213e-06	0.18	0.03	0.041	0.47
2-aminobutyrate	rs11173339	12	T	C	0.4514	-0.008	0.0017	4.255e-06	0.46	0.012	0.031	0.7
2-aminobutyrate	rs11879267	19	A	G	0.17	-0.0138	0.0026	8.697e-08	0.19	0.027	0.04	0.5
2-aminobutyrate	rs11954900	5	T	C	0.8579	0.012	0.0026	3.595e-06	0.84	0.014	0.043	0.74
2-aminobutyrate	rs12473430	2	T	C	0.5124	0.0081	0.0018	3.277e-06	0.5	0.0099	0.031	0.75
2-aminobutyrate	rs1269621	7	A	G	0.5017	-0.0078	0.0018	9.795e-06	0.51	0.0006	0.031	0.98
2-aminobutyrate	rs13001750	2	C	G	0.7641	0.0116	0.0025	2.582e-06	0.77	0.011	0.039	0.77
2-aminobutyrate	rs13255448	8	T	C	0.1667	-0.0126	0.0026	9.138e-07	0.16	0.0098	0.044	0.82
2-aminobutyrate	rs13288466	9	T	C	0.9192	-0.0157	0.0034	5.26e-06	0.92	-0.098	0.059	0.094
2-aminobutyrate	rs1334592	10	T	C	0.5205	-0.0084	0.0018	4.013e-06	0.54	-0.014	0.037	0.71
2-aminobutyrate	rs1448551	2	A	T	0.4826	0.0079	0.0018	6.891e-06	0.49	0.03	0.031	0.33
2-aminobutyrate	rs1613047	8	A	G	0.6023	-0.0078	0.0018	9.438e-06	0.61	0.02	0.032	0.54
2-aminobutyrate	rs16826003	2	T	C	0.9608	-0.0239	0.005	1.723e-06	0.96	-0.069	0.079	0.39
2-aminobutyrate	rs17101315	14	T	C	0.973	-0.0284	0.0063	5.948e-06	0.97	-0.043	0.091	0.63
2-aminobutyrate	rs17171012	7	A	C	0.0407	0.0233	0.0053	9.075e-06	0.051	-0.042	0.079	0.59
2-aminobutyrate	rs192812	3	T	C	0.4356	0.0083	0.0018	2.89e-06	0.44	0.072	0.032	0.024
2-aminobutyrate	rs220835	11	A	G	0.5532	-0.0079	0.0018	9.397e-06	0.54	-0.016	0.032	0.62
2-aminobutyrate	rs2291699	5	A	G	0.4835	0.0079	0.0018	7.236e-06	0.49	0.015	0.031	0.62
2-aminobutyrate	rs2497133	6	T	C	0.0822	0.0167	0.0037	5.112e-06	0.073	0.029	0.06	0.63
2-aminobutyrate	rs2635351	4	A	C	0.5749	-0.0088	0.0018	5.945e-07	0.58	-0.0074	0.032	0.82
2-aminobutyrate	rs2651929	1	T	C	0.6688	-0.008	0.0018	7.043e-06	0.69	-0.0088	0.035	0.8
2-aminobutyrate	rs28305	5	C	G	0.0842	0.0159	0.0034	2.314e-06	0.1	-0.022	0.052	0.67
2-aminobutyrate	rs3961919	2	A	G	0.4308	0.0085	0.0018	1.481e-06	0.44	-0.057	0.032	0.076
2-aminobutyrate	rs4315324	16	A	G	0.5036	0.0092	0.0018	1.39e-07	0.53	0.042	0.031	0.18
2-aminobutyrate	rs4685337	3	T	C	0.5355	-0.0078	0.0018	8.636e-06	0.54	0.039	0.033	0.24
2-aminobutyrate	rs4717210	7	A	G	0.082	0.019	0.004	2.034e-06	0.075	0.069	0.062	0.26
2-aminobutyrate	rs4722590	7	A	C	0.4637	0.008	0.0018	5.799e-06	0.48	-0.041	0.031	0.18
2-aminobutyrate	rs4815285	20	A	G	0.4616	-0.0085	0.0018	1.191e-06	0.46	-0.034	0.031	0.27
2-aminobutyrate	rs4900883	14	C	G	0.4636	-0.0081	0.0018	4.7e-06	0.43	0.037	0.031	0.24
2-aminobutyrate	rs597467	7	T	C	0.3784	0.0087	0.0018	8.058e-07	0.38	-0.064	0.032	0.045
2-aminobutyrate	rs6486771	12	T	C	0.3983	-0.0082	0.0018	3.451e-06	0.39	0.029	0.032	0.37
2-aminobutyrate	rs6841731	4	A	G	0.5211	-0.0082	0.0018	2.915e-06	0.5	0.013	0.031	0.67
2-aminobutyrate	rs6844227	4	T	C	0.4886	-0.0078	0.0018	9.021e-06	0.47	-0.0045	0.032	0.89
2-aminobutyrate	rs6946785	7	A	G	0.6202	0.0081	0.0018	4.204e-06	0.62	-0.021	0.032	0.51
2-aminobutyrate	rs6972344	7	T	C	0.3962	0.0094	0.0018	1.108e-07	0.41	-0.019	0.031	0.55
2-aminobutyrate	rs7075426	10	A	G	0.4646	-0.0084	0.0018	1.758e-06	0.46	-0.016	0.031	0.61
2-aminobutyrate	rs7113167	11	T	C	0.5638	-0.0079	0.0018	5.852e-06	0.56	-0.0006	0.031	0.98
2-aminobutyrate	rs7286668	22	A	C	0.827	-0.0113	0.0025	7.863e-06	0.83	-0.0025	0.041	0.95
2-aminobutyrate	rs7522303	1	A	T	0.5452	-0.0079	0.0018	7.905e-06	0.53	-0.023	0.031	0.45
2-aminobutyrate	rs755403	4	T	C	0.5969	0.0087	0.0018	9.523e-07	0.59	0.066	0.033	0.048
2-aminobutyrate	rs758132	15	A	C	0.4319	0.008	0.0018	5.184e-06	0.46	-0.015	0.031	0.62
2-aminobutyrate	rs7856243	9	A	T	0.5545	0.0081	0.0018	3.998e-06	0.55	-0.039	0.031	0.2
2-aminobutyrate	rs860354	17	A	T	0.6459	-0.0079	0.0018	8.353e-06	0.63	-0.067	0.032	0.036
2-aminobutyrate	rs872227	14	T	C	0.6011	-0.0088	0.0018	5.219e-07	0.61	0.0062	0.031	0.84
2-aminobutyrate	rs879138	7	C	G	0.3538	0.0079	0.0018	9.296e-06	0.36	0.045	0.033	0.16
2-aminobutyrate	rs9323955	14	A	G	0.4396	0.0083	0.0018	2.702e-06	0.44	-0.0053	0.031	0.87
2-aminobutyrate	rs9835277	3	C	G	0.4422	0.0079	0.0018	6.894e-06	0.47	0.026	0.031	0.4
2-hydroxybutyrate (AHB)	rs10161318	12	T	G	0.9568	0.0315	0.0069	5.104e-06	0.96	0.018	0.077	0.82
2-hydroxybutyrate (AHB)	rs11788042	9	A	G	0.2425	0.0163	0.0034	1.938e-06	0.25	-0.019	0.036	0.61
2-hydroxybutyrate (AHB)	rs12470565	2	T	C	0.5681	0.0165	0.0034	1.111e-06	0.57	0.01	0.032	0.75
2-hydroxybutyrate (AHB)	rs1260333	2	A	G	0.4459	0.0128	0.0027	1.545e-06	0.44	0.029	0.031	0.35
2-hydroxybutyrate (AHB)	rs1509960	10	A	C	0.0825	0.0259	0.0059	9.639e-06	0.095	0.028	0.054	0.6
2-hydroxybutyrate (AHB)	rs17122565	12	T	C	0.2523	-0.0162	0.0035	2.754e-06	0.26	0.0056	0.035	0.87
2-hydroxybutyrate (AHB)	rs1883636	6	A	G	0.8619	-0.0203	0.0042	1.436e-06	0.87	-0.043	0.045	0.34
2-hydroxybutyrate (AHB)	rs2130909	4	A	G	0.288	-0.018	0.004	6.795e-06	0.31	-0.031	0.039	0.43
2-hydroxybutyrate (AHB)	rs2682587	19	A	C	0.201	0.0155	0.0035	9.497e-06	0.2	-0.0071	0.038	0.85
2-hydroxybutyrate (AHB)	rs2861960	2	T	C	0.8651	-0.0193	0.0043	7.983e-06	0.87	-0.054	0.046	0.25
2-hydroxybutyrate (AHB)	rs4388837	11	T	G	0.9828	0.1102	0.0239	4.152e-06	0.98	0.18	0.16	0.26
2-hydroxybutyrate (AHB)	rs4670120	2	A	G	0.5406	-0.0153	0.0033	3.379e-06	0.54	0.018	0.031	0.56
2-hydroxybutyrate (AHB)	rs6565037	16	A	T	0.3652	0.0156	0.0034	3.019e-06	0.37	-0.0067	0.032	0.83
2-hydroxybutyrate (AHB)	rs6751791	2	A	G	0.4782	0.012	0.0027	7.614e-06	0.49	-0.033	0.031	0.28
2-hydroxybutyrate (AHB)	rs7160145	14	A	T	0.6745	-0.0159	0.0034	2.512e-06	0.66	-0.023	0.034	0.5
2-hydroxybutyrate (AHB)	rs729253	2	T	C	0.5812	0.0262	0.0058	7.521e-06	0.56	0.0058	0.031	0.85
2-hydroxybutyrate (AHB)	rs876927	9	T	G	0.2075	0.0158	0.0035	5.42e-06	0.23	-0.0059	0.041	0.89
2-hydroxybutyrate (AHB)	rs9389466	6	A	T	0.0282	0.0433	0.0097	7.971e-06	0.026	0.16	0.096	0.1
2-hydroxyisobutyrate	rs10153390	18	T	G	0.4862	-0.0114	0.0025	6.587e-06	0.46	-0.036	0.031	0.25
2-hydroxyisobutyrate	rs10221174	16	T	C	0.1464	0.0163	0.0035	2.323e-06	0.15	0.035	0.044	0.43
2-hydroxyisobutyrate	rs12290237	11	C	G	0.9148	-0.0206	0.0044	2.338e-06	0.91	-0.025	0.054	0.64
2-hydroxyisobutyrate	rs12310752	12	A	G	0.4824	-0.0208	0.0026	3.386e-16	0.49	-0.0004	0.031	0.99
2-hydroxyisobutyrate	rs12438586	15	T	C	0.5555	0.0143	0.0028	2.656e-07	0.56	0.027	0.035	0.45
2-hydroxyisobutyrate	rs1277441	12	A	G	0.6889	-0.0115	0.0026	6.823e-06	0.68	-0.02	0.033	0.54
2-hydroxyisobutyrate	rs1392980	15	T	C	0.7443	-0.0117	0.0026	8.231e-06	0.75	-0.033	0.036	0.37
2-hydroxyisobutyrate	rs1457613	12	A	C	0.8556	0.0167	0.0034	1.225e-06	0.86	-0.062	0.045	0.17
2-hydroxyisobutyrate	rs1706389	15	A	G	0.4699	-0.0112	0.0025	9.729e-06	0.48	0.027	0.031	0.38
2-hydroxyisobutyrate	rs2054299	18	A	G	0.4546	-0.0114	0.0025	6.3e-06	0.49	0.017	0.031	0.59
2-hydroxyisobutyrate	rs4433392	1	T	C	0.3697	0.0117	0.0026	5.097e-06	0.37	0.0036	0.033	0.91
2-hydroxyisobutyrate	rs6470588	8	A	C	0.5487	-0.0125	0.0026	1.339e-06	0.54	0.023	0.032	0.48
2-hydroxyisobutyrate	rs674635	5	T	C	0.0415	0.0275	0.006	3.96e-06	0.036	-0.037	0.086	0.67
2-hydroxyisobutyrate	rs6875461	5	T	C	0.6846	-0.0113	0.0026	9.811e-06	0.65	0.028	0.033	0.39
2-hydroxyisobutyrate	rs7089894	10	T	C	0.0846	0.0223	0.005	8.348e-06	0.063	0.028	0.064	0.66
2-hydroxyisobutyrate	rs7116712	11	T	C	0.5972	-0.0113	0.0025	7.291e-06	0.6	0.019	0.033	0.57
2-hydroxyisobutyrate	rs7377975	4	A	G	0.189	0.018	0.004	6.795e-06	0.2	0.037	0.046	0.42
2-hydroxyisobutyrate	rs8009685	14	T	G	0.6573	-0.0125	0.0026	1.129e-06	0.63	-0.0026	0.032	0.93
2-hydroxyisobutyrate	rs9304650	19	T	C	0.5489	-0.0115	0.0025	5.845e-06	0.53	0.0094	0.032	0.77
2-hydroxyisobutyrate	rs967725	2	A	T	0.0226	-0.0372	0.0082	6.146e-06	0.025	0.13	0.1	0.22
2-methylbutyroylcarnitine	rs10139470	14	T	G	0.2538	-0.0156	0.0032	1.469e-06	0.31	-0.0047	0.037	0.9
2-methylbutyroylcarnitine	rs10484836	6	T	C	0.0654	0.0208	0.0044	2.984e-06	0.052	0.051	0.08	0.52
2-methylbutyroylcarnitine	rs10896604	11	A	G	0.1112	0.0162	0.0037	8.903e-06	0.11	0.063	0.051	0.21
2-methylbutyroylcarnitine	rs11057695	12	T	C	0.0567	0.0291	0.0062	2.792e-06	0.072	0.037	0.068	0.59
2-methylbutyroylcarnitine	rs11639506	16	A	G	0.9736	-0.034	0.0075	5.69e-06	0.95	-0.16	0.072	0.029
2-methylbutyroylcarnitine	rs12477840	2	T	C	0.1863	0.0122	0.0027	5.885e-06	0.2	-0.012	0.039	0.75
2-methylbutyroylcarnitine	rs12929328	16	C	G	0.8542	-0.0206	0.0046	8.892e-06	0.82	0.018	0.042	0.67
2-methylbutyroylcarnitine	rs1596972	7	A	G	0.5704	-0.0117	0.0025	3.817e-06	0.6	-0.062	0.032	0.055
2-methylbutyroylcarnitine	rs17098575	12	A	C	0.9522	-0.027	0.0056	1.535e-06	0.93	-0.063	0.064	0.32
2-methylbutyroylcarnitine	rs17435220	10	T	C	0.9714	-0.031	0.0069	7.943e-06	0.96	0.11	0.08	0.15
2-methylbutyroylcarnitine	rs2367533	7	T	C	0.9593	0.0263	0.0059	8.005e-06	0.96	-0.057	0.09	0.53
2-methylbutyroylcarnitine	rs2410833	3	T	C	0.9447	-0.0237	0.0053	8.265e-06	0.91	-0.021	0.056	0.71
2-methylbutyroylcarnitine	rs2552122	8	A	C	0.6693	0.0115	0.0026	6.286e-06	0.68	-0.028	0.034	0.41
2-methylbutyroylcarnitine	rs2665348	14	A	C	0.187	-0.0123	0.0027	7.01e-06	0.2	0.041	0.039	0.29
2-methylbutyroylcarnitine	rs270613	5	A	G	0.3778	0.0124	0.0025	1.073e-06	0.39	-0.031	0.032	0.33
2-methylbutyroylcarnitine	rs4074995	5	A	G	0.2547	0.0123	0.0026	1.766e-06	0.31	-0.035	0.033	0.29
2-methylbutyroylcarnitine	rs4626843	1	A	G	0.0341	0.0292	0.0065	7.394e-06	0.057	-0.027	0.07	0.7
2-methylbutyroylcarnitine	rs4648860	1	T	C	0.1928	0.0124	0.0027	4.718e-06	0.19	0.01	0.04	0.8
2-methylbutyroylcarnitine	rs4719207	7	T	C	0.211	-0.014	0.003	3.061e-06	0.23	0.061	0.037	0.1
2-methylbutyroylcarnitine	rs4730501	7	A	G	0.239	-0.0121	0.0026	4.184e-06	0.25	0.0087	0.038	0.82
2-methylbutyroylcarnitine	rs4948546	10	A	G	0.7758	-0.0125	0.0026	2.373e-06	0.78	-0.018	0.038	0.64
2-methylbutyroylcarnitine	rs662138	6	C	G	0.8312	0.0187	0.0034	3.648e-08	0.82	0.084	0.041	0.04
2-methylbutyroylcarnitine	rs6764615	3	C	G	0.8298	0.0159	0.0033	2.168e-06	0.83	0.06	0.046	0.19
2-methylbutyroylcarnitine	rs715	2	T	C	0.7163	0.0123	0.0026	2.403e-06	0.69	-0.035	0.034	0.31
2-methylbutyroylcarnitine	rs7946997	11	T	C	0.2974	-0.0123	0.0026	2.971e-06	0.29	0.022	0.034	0.51
2-methylbutyroylcarnitine	rs9492253	6	A	G	0.8019	-0.0119	0.0027	8.622e-06	0.8	0.048	0.038	0.21
2-methylbutyroylcarnitine	rs9642829	8	A	G	0.9744	-0.0346	0.0075	3.612e-06	0.97	-0.029	0.13	0.83
3-(3-hydroxyphenyl)propionate	rs11167296	20	A	T	0.9217	0.0798	0.018	8.944e-06	0.9	0.017	0.054	0.75
3-(3-hydroxyphenyl)propionate	rs11666569	19	T	C	0.2833	0.0564	0.0122	3.432e-06	0.27	0.027	0.036	0.46
3-(3-hydroxyphenyl)propionate	rs12537257	7	A	G	0.1088	0.0912	0.0194	2.478e-06	0.18	-0.071	0.042	0.092
3-(3-hydroxyphenyl)propionate	rs16871475	5	A	G	0.8654	-0.0719	0.0163	9.79e-06	0.85	0.038	0.045	0.4
3-(3-hydroxyphenyl)propionate	rs17059417	18	A	G	0.3922	0.1061	0.0227	2.864e-06	0.35	-0.068	0.035	0.05
3-(3-hydroxyphenyl)propionate	rs17384314	2	C	G	0.4147	0.0503	0.0109	4.105e-06	0.42	0.036	0.032	0.27
3-(3-hydroxyphenyl)propionate	rs2459791	5	T	C	0.4055	0.0552	0.0121	5.243e-06	0.4	-0.011	0.035	0.76
3-(3-hydroxyphenyl)propionate	rs4796899	18	T	G	0.098	0.093	0.0201	3.546e-06	0.11	0.039	0.053	0.47
3-(3-hydroxyphenyl)propionate	rs7110135	11	C	G	0.6932	0.0523	0.0113	3.998e-06	0.7	-0.032	0.034	0.34
3-(3-hydroxyphenyl)propionate	rs7201025	16	T	C	0.6991	-0.0494	0.0111	8.722e-06	0.7	0.015	0.034	0.66
3-(3-hydroxyphenyl)propionate	rs883595	1	A	G	0.8953	-0.1659	0.0341	1.135e-06	0.9	0.034	0.053	0.51
3-(4-hydroxyphenyl)lactate	rs1036244	19	T	C	0.5441	0.0116	0.0026	7.803e-06	0.56	-0.023	0.034	0.5
3-(4-hydroxyphenyl)lactate	rs10492467	13	T	C	0.9116	-0.0228	0.005	4.91e-06	0.9	-0.026	0.054	0.63
3-(4-hydroxyphenyl)lactate	rs11644269	16	A	G	0.1037	0.02	0.0043	2.898e-06	0.094	-0.12	0.053	0.026
3-(4-hydroxyphenyl)lactate	rs1552425	16	A	T	0.5806	-0.0123	0.0026	1.544e-06	0.57	0.059	0.033	0.071
3-(4-hydroxyphenyl)lactate	rs17010076	1	T	C	0.9496	-0.0291	0.0059	7.079e-07	0.94	-0.15	0.068	0.025
3-(4-hydroxyphenyl)lactate	rs17101404	14	A	G	0.0774	0.0245	0.0051	1.851e-06	0.038	-0.13	0.086	0.14
3-(4-hydroxyphenyl)lactate	rs17480173	10	A	C	0.917	-0.0212	0.0044	1.6e-06	0.91	0.048	0.055	0.39
3-(4-hydroxyphenyl)lactate	rs17631990	10	T	C	0.0805	0.0237	0.0053	6.813e-06	0.084	0.0087	0.062	0.89
3-(4-hydroxyphenyl)lactate	rs2644121	1	A	G	0.6567	-0.0119	0.0026	4.685e-06	0.65	-0.033	0.033	0.31
3-(4-hydroxyphenyl)lactate	rs2817479	1	T	G	0.5278	0.0126	0.0028	6.92e-06	0.54	-0.082	0.044	0.062
3-(4-hydroxyphenyl)lactate	rs4510065	17	T	C	0.1421	0.0163	0.0035	2.774e-06	0.15	-0.081	0.043	0.06
3-(4-hydroxyphenyl)lactate	rs4746077	10	A	T	0.87	-0.0316	0.0071	9.269e-06	0.85	0.035	0.046	0.44
3-(4-hydroxyphenyl)lactate	rs4775770	15	A	G	0.1512	-0.0156	0.0035	8.257e-06	0.14	-0.0098	0.046	0.83
3-(4-hydroxyphenyl)lactate	rs4881425	10	T	C	0.6354	0.0115	0.0026	9.811e-06	0.64	-0.015	0.032	0.64
3-(4-hydroxyphenyl)lactate	rs6502055	17	T	G	0.5693	0.0168	0.0026	7.132e-11	0.6	-0.027	0.033	0.41
3-(4-hydroxyphenyl)lactate	rs6694519	1	T	C	0.2783	0.0123	0.0027	3.868e-06	0.29	0.025	0.034	0.46
3-(4-hydroxyphenyl)lactate	rs6699507	1	T	C	0.818	-0.0159	0.0034	3.253e-06	0.8	0.02	0.039	0.6
3-(4-hydroxyphenyl)lactate	rs6919482	6	T	C	0.0207	-0.0826	0.0186	9.197e-06	0.019	-0.2	0.17	0.23
3-(4-hydroxyphenyl)lactate	rs6942571	7	A	T	0.079	0.0214	0.0048	8.606e-06	0.079	-0.1	0.06	0.08
3-(4-hydroxyphenyl)lactate	rs718377	5	A	G	0.3343	-0.0126	0.0026	1.287e-06	0.33	-0.035	0.033	0.29
3-(4-hydroxyphenyl)lactate	rs7688048	4	A	G	0.0264	0.0826	0.0176	2.786e-06	0.025	0.011	0.11	0.92
3-(4-hydroxyphenyl)lactate	rs7728541	5	A	G	0.0167	0.0455	0.0101	7.087e-06	0.021	0.2	0.11	0.075
3-(4-hydroxyphenyl)lactate	rs9870255	3	C	G	0.4658	-0.012	0.0026	3.732e-06	0.47	0.046	0.031	0.14
3-(4-hydroxyphenyl)lactate	rs9973135	18	T	C	0.0499	-0.0251	0.0056	8.322e-06	0.035	0.048	0.086	0.58
3-indoxyl sulfate	rs10031835	4	T	C	0.6953	-0.034	0.0075	5.807e-06	0.65	-0.035	0.033	0.29
3-indoxyl sulfate	rs1564485	1	A	T	0.4773	0.0158	0.0035	7.847e-06	0.46	-0.043	0.031	0.17
3-indoxyl sulfate	rs16891725	6	T	C	0.1216	0.0242	0.0055	9.541e-06	0.11	-0.024	0.051	0.65
3-indoxyl sulfate	rs3847067	7	A	C	0.2877	-0.0316	0.007	6.694e-06	0.28	0.0028	0.034	0.94
3-indoxyl sulfate	rs527140	11	A	G	0.7481	-0.0329	0.0073	6.772e-06	0.77	0.028	0.037	0.46
3-indoxyl sulfate	rs9489956	6	T	C	0.782	0.0395	0.0079	5.28e-07	0.77	0.0066	0.037	0.86
3-methoxytyrosine	rs10012175	4	T	C	0.1065	0.0194	0.0043	5.781e-06	0.12	0.1	0.049	0.032
3-methoxytyrosine	rs10234744	7	A	G	0.6113	-0.0119	0.0026	5.204e-06	0.63	-0.028	0.032	0.39
3-methoxytyrosine	rs10800623	1	A	G	0.2767	-0.0262	0.0058	6.168e-06	0.34	0.045	0.033	0.17
3-methoxytyrosine	rs10963172	9	A	G	0.9724	0.0352	0.0078	6.987e-06	0.96	-0.12	0.087	0.17
3-methoxytyrosine	rs11042978	11	T	G	0.4804	-0.0133	0.0028	1.658e-06	0.49	0.012	0.031	0.7
3-methoxytyrosine	rs11192702	10	A	G	0.0456	-0.0275	0.0062	7.881e-06	0.049	0.064	0.075	0.4
3-methoxytyrosine	rs12131781	1	A	G	0.7091	0.0126	0.0027	2.588e-06	0.68	-0.013	0.034	0.71
3-methoxytyrosine	rs12662219	6	A	G	0.6657	0.0117	0.0026	7.912e-06	0.63	0.052	0.033	0.12
3-methoxytyrosine	rs12815706	12	A	G	0.2806	0.019	0.0039	9.104e-07	0.3	-0.02	0.036	0.59
3-methoxytyrosine	rs339710	3	A	T	0.3666	0.0126	0.0026	1.768e-06	0.39	-0.0006	0.032	0.98
3-methoxytyrosine	rs6442530	3	T	C	0.3254	-0.026	0.0055	2.745e-06	0.35	0.021	0.032	0.51
3-methoxytyrosine	rs6448908	4	T	C	0.0305	0.0843	0.0184	4.697e-06	0.022	0.1	0.13	0.44
3-methoxytyrosine	rs6592988	7	T	C	0.1439	0.0167	0.0035	2.4e-06	0.15	-0.027	0.043	0.54
3-methoxytyrosine	rs7253109	19	T	G	0.3395	0.0125	0.0026	2.343e-06	0.34	-0.048	0.034	0.16
3-methoxytyrosine	rs7514881	1	C	G	0.2524	0.012	0.0027	8.532e-06	0.25	-0.084	0.037	0.022
3-methoxytyrosine	rs7908166	10	A	G	0.9724	-0.0356	0.0079	7.678e-06	0.96	0.021	0.086	0.81
3-methoxytyrosine	rs9323203	14	A	C	0.7331	-0.0118	0.0027	9.5e-06	0.71	-0.042	0.034	0.22
3-methyl-2-oxobutyrate	rs10488311	7	A	G	0.8468	0.0127	0.0028	7.715e-06	0.84	0.066	0.045	0.14
3-methyl-2-oxobutyrate	rs11723606	4	T	C	0.1817	0.0121	0.0027	8.026e-06	0.22	0.035	0.041	0.39
3-methyl-2-oxobutyrate	rs11905775	20	A	C	0.1708	0.0111	0.0024	3.959e-06	0.17	-0.018	0.041	0.67
3-methyl-2-oxobutyrate	rs12455580	18	T	C	0.3131	0.0102	0.0022	5.743e-06	0.39	0.013	0.032	0.67
3-methyl-2-oxobutyrate	rs12498138	3	A	G	0.0744	-0.0199	0.0043	4.349e-06	0.093	-0.041	0.056	0.46
3-methyl-2-oxobutyrate	rs12515486	5	T	C	0.0969	-0.0148	0.0032	4.112e-06	0.092	-0.0022	0.054	0.97
3-methyl-2-oxobutyrate	rs16914552	11	T	G	0.0395	-0.0214	0.0049	9.811e-06	0.044	0.032	0.078	0.68
3-methyl-2-oxobutyrate	rs16948533	17	A	G	0.8805	-0.0224	0.0047	2.232e-06	0.89	-0.012	0.051	0.81
3-methyl-2-oxobutyrate	rs17528586	9	A	G	0.0514	-0.0246	0.0053	3.101e-06	0.06	-0.0027	0.07	0.97
3-methyl-2-oxobutyrate	rs1895981	12	T	C	0.841	0.014	0.003	3.061e-06	0.85	-0.028	0.05	0.57
3-methyl-2-oxobutyrate	rs2075383	12	T	C	0.9371	-0.0176	0.0038	3.859e-06	0.93	-0.034	0.062	0.58
3-methyl-2-oxobutyrate	rs209755	15	C	G	0.302	0.0099	0.0022	8.505e-06	0.28	-0.049	0.036	0.17
3-methyl-2-oxobutyrate	rs243180	14	A	G	0.7695	0.0108	0.0023	3.156e-06	0.74	0.0059	0.036	0.87
3-methyl-2-oxobutyrate	rs6841731	4	A	G	0.5191	0.0117	0.0021	4.18e-08	0.5	0.013	0.031	0.67
3-methyl-2-oxobutyrate	rs703654	12	A	G	0.8216	-0.0117	0.0025	2.892e-06	0.82	-0.04	0.041	0.33
3-methyl-2-oxobutyrate	rs7814548	8	T	G	0.0725	0.0164	0.0037	8.813e-06	0.069	-0.033	0.063	0.6
3-methyl-2-oxobutyrate	rs791625	5	C	G	0.7944	0.0105	0.0023	5.56e-06	0.79	-0.015	0.039	0.71
3-methyl-2-oxobutyrate	rs819566	5	T	C	0.25	0.0101	0.0023	9.407e-06	0.25	-0.043	0.036	0.23
3-methyl-2-oxovalerate	rs1032470	8	A	G	0.7955	-0.0115	0.0024	2.51e-06	0.77	-0.012	0.037	0.75
3-methyl-2-oxovalerate	rs10506052	12	A	C	0.5782	0.008	0.0017	2.618e-06	0.61	-0.036	0.032	0.26
3-methyl-2-oxovalerate	rs10508868	10	A	G	0.8446	0.0118	0.0025	1.642e-06	0.85	0.016	0.047	0.73
3-methyl-2-oxovalerate	rs10520795	15	T	C	0.0131	-0.0842	0.0189	8.271e-06	0.017	-0.029	0.13	0.82
3-methyl-2-oxovalerate	rs11563662	7	A	G	0.0136	0.0657	0.0139	2.277e-06	0.016	-0.019	0.14	0.89
3-methyl-2-oxovalerate	rs11954603	5	T	C	0.9767	0.0306	0.0067	4.827e-06	0.98	-0.15	0.11	0.15
3-methyl-2-oxovalerate	rs1196687	2	T	C	0.6211	0.0078	0.0017	5.818e-06	0.64	0.049	0.033	0.14
3-methyl-2-oxovalerate	rs12220364	10	A	G	0.4107	-0.0077	0.0017	8.34e-06	0.42	0.02	0.031	0.52
3-methyl-2-oxovalerate	rs12291471	11	A	G	0.9089	0.0152	0.0033	4.525e-06	0.87	0.031	0.049	0.52
3-methyl-2-oxovalerate	rs12455580	18	T	C	0.3104	0.0117	0.0023	4.39e-07	0.39	0.013	0.032	0.67
3-methyl-2-oxovalerate	rs12616616	2	A	G	0.5527	0.0079	0.0017	3.825e-06	0.54	-0.017	0.031	0.59
3-methyl-2-oxovalerate	rs17793170	8	A	G	0.4266	0.0076	0.0017	7.751e-06	0.43	0.005	0.031	0.87
3-methyl-2-oxovalerate	rs2042324	5	C	G	0.5355	-0.0079	0.0017	3.926e-06	0.54	-0.011	0.031	0.73
3-methyl-2-oxovalerate	rs2174440	5	T	C	0.1605	0.011	0.0024	7.195e-06	0.18	0.014	0.042	0.74
3-methyl-2-oxovalerate	rs219908	12	T	C	0.407	-0.0076	0.0017	8.791e-06	0.42	0.018	0.032	0.57
3-methyl-2-oxovalerate	rs2400078	10	C	G	0.5495	0.0077	0.0017	5.881e-06	0.57	-0.044	0.031	0.16
3-methyl-2-oxovalerate	rs2825115	21	T	C	0.568	0.009	0.002	6.795e-06	0.54	-0.013	0.031	0.68
3-methyl-2-oxovalerate	rs2911711	2	A	T	0.5541	-0.008	0.0017	2.707e-06	0.51	-0.028	0.034	0.41
3-methyl-2-oxovalerate	rs4016189	2	C	G	0.4199	0.0079	0.0017	4.906e-06	0.44	0.049	0.031	0.12
3-methyl-2-oxovalerate	rs429946	5	T	C	0.0602	0.0178	0.004	8.06e-06	0.062	0.1	0.068	0.13
3-methyl-2-oxovalerate	rs4570993	19	T	C	0.5322	0.0081	0.0017	2.425e-06	0.54	0.0027	0.032	0.93
3-methyl-2-oxovalerate	rs4753700	11	A	C	0.5488	0.0079	0.0017	6.078e-06	0.56	-0.018	0.032	0.58
3-methyl-2-oxovalerate	rs6509940	19	T	C	0.502	-0.009	0.002	6.795e-06	0.51	0.0037	0.032	0.91
3-methyl-2-oxovalerate	rs6569976	6	A	C	0.6201	0.0172	0.0034	2.9e-07	0.62	0.036	0.032	0.27
3-methyl-2-oxovalerate	rs6596867	6	A	C	0.543	0.009	0.002	6.795e-06	0.56	-0.07	0.031	0.026
3-methyl-2-oxovalerate	rs6841731	4	A	G	0.5209	0.0136	0.0017	1.463e-15	0.5	0.013	0.031	0.67
3-methyl-2-oxovalerate	rs6846111	4	T	C	0.1508	-0.012	0.0026	5.463e-06	0.15	0.0086	0.043	0.84
3-methyl-2-oxovalerate	rs699530	1	T	G	0.5636	-0.008	0.0017	2.782e-06	0.56	-0.017	0.031	0.59
3-methyl-2-oxovalerate	rs7006068	8	T	C	0.6266	0.0082	0.0017	2.081e-06	0.62	0.039	0.032	0.22
3-methyl-2-oxovalerate	rs7222769	17	T	C	0.8765	0.0141	0.003	2.971e-06	0.86	0.0071	0.045	0.88
3-methyl-2-oxovalerate	rs7310929	12	T	C	0.6256	-0.0077	0.0017	9.376e-06	0.62	-0.087	0.032	0.0065
3-methyl-2-oxovalerate	rs7405977	17	T	C	0.3918	-0.0114	0.0023	1.173e-06	0.4	0.021	0.033	0.52
3-methyl-2-oxovalerate	rs7648992	3	T	C	0.3947	0.0083	0.0017	1.531e-06	0.41	0.008	0.031	0.8
3-methyl-2-oxovalerate	rs7799721	7	A	C	0.4803	-0.0081	0.0017	3.625e-06	0.5	-0.044	0.031	0.16
3-methyl-2-oxovalerate	rs7986369	13	A	C	0.3795	-0.008	0.0017	2.971e-06	0.4	-0.016	0.031	0.61
3-methyl-2-oxovalerate	rs857515	1	A	G	0.3816	0.0079	0.0017	4.147e-06	0.4	0.045	0.031	0.15
3-methyl-2-oxovalerate	rs938391	3	A	G	0.3682	0.0079	0.0018	7.229e-06	0.38	-0.07	0.032	0.03
3-methyl-2-oxovalerate	rs963913	5	A	G	0.4455	-0.0076	0.0017	9.042e-06	0.48	-0.016	0.031	0.62
3-methylhistidine	rs11174282	12	T	C	0.0957	-0.0615	0.0137	6.885e-06	0.094	-0.042	0.053	0.43
3-methylhistidine	rs17241253	8	T	C	0.8117	0.0481	0.0107	7.074e-06	0.82	0.052	0.041	0.2
3-methylhistidine	rs2257187	4	A	T	0.5991	-0.036	0.0081	8.084e-06	0.59	0.008	0.031	0.8
3-methylhistidine	rs2274395	14	T	G	0.2556	-0.0413	0.0091	5.288e-06	0.25	-0.01	0.036	0.77
3-methylhistidine	rs2969612	4	T	C	0.1583	-0.0496	0.0108	4.745e-06	0.16	0.07	0.042	0.095
3-methylhistidine	rs3783141	13	T	C	0.8708	0.0559	0.0125	7.746e-06	0.84	-0.0057	0.043	0.89
3-methylhistidine	rs5012935	4	A	G	0.6713	-0.0396	0.0089	9.227e-06	0.65	-0.037	0.033	0.26
3-methylhistidine	rs7041342	9	A	G	0.9166	0.0701	0.0155	6.242e-06	0.91	0.065	0.056	0.25
3-methylhistidine	rs8048366	16	A	G	0.4796	-0.0363	0.0082	9.744e-06	0.47	0.036	0.032	0.26
3-methylhistidine	rs9915627	17	A	C	0.1829	0.1117	0.0243	4.288e-06	0.21	0.0066	0.049	0.89
3-phenylpropionate (hydrocinnamate)	rs10431948	16	A	G	0.354	0.02	0.0045	7.257e-06	0.38	-0.016	0.032	0.61
3-phenylpropionate (hydrocinnamate)	rs10493278	1	A	T	0.8124	0.0243	0.0054	5.828e-06	0.81	0.025	0.04	0.53
3-phenylpropionate (hydrocinnamate)	rs10946145	6	A	G	0.0688	0.083	0.0186	8.059e-06	0.066	0.045	0.068	0.51
3-phenylpropionate (hydrocinnamate)	rs11847947	14	T	C	0.3031	-0.0217	0.0045	1.535e-06	0.33	0.056	0.033	0.091
3-phenylpropionate (hydrocinnamate)	rs11983172	7	A	G	0.1593	-0.0326	0.0073	8.633e-06	0.21	0.055	0.038	0.15
3-phenylpropionate (hydrocinnamate)	rs2012461	16	A	G	0.7371	0.027	0.0052	2.019e-07	0.67	0.0082	0.038	0.83
3-phenylpropionate (hydrocinnamate)	rs2441128	5	A	T	0.2361	0.0239	0.0054	8.573e-06	0.29	-0.022	0.035	0.52
3-phenylpropionate (hydrocinnamate)	rs4772056	13	C	G	0.907	-0.034	0.0076	8.451e-06	0.87	0.0067	0.047	0.89
3-phenylpropionate (hydrocinnamate)	rs584630	10	A	C	0.1052	-0.0318	0.007	6.273e-06	0.15	-0.017	0.045	0.71
3-phenylpropionate (hydrocinnamate)	rs609236	11	C	G	0.1512	0.028	0.0062	5.571e-06	0.17	-0.015	0.042	0.73
3-phenylpropionate (hydrocinnamate)	rs6458147	6	T	C	0.0389	-0.0923	0.0195	2.294e-06	0.018	-0.13	0.15	0.39
3-phenylpropionate (hydrocinnamate)	rs6851666	4	A	T	0.9632	-0.0526	0.0114	4.06e-06	0.96	0.045	0.078	0.56
3-phenylpropionate (hydrocinnamate)	rs6891705	5	A	C	0.6963	0.02	0.0045	9.37e-06	0.7	-0.033	0.034	0.33
3-phenylpropionate (hydrocinnamate)	rs763753	6	A	G	0.1367	0.028	0.0063	8.883e-06	0.14	-0.011	0.047	0.82
3-phenylpropionate (hydrocinnamate)	rs7714560	5	C	G	0.5292	0.0201	0.0045	7.17e-06	0.55	-0.014	0.031	0.65
3-phenylpropionate (hydrocinnamate)	rs9302387	16	A	C	0.4999	-0.0224	0.0044	4.621e-07	0.5	0.014	0.037	0.71
3-phenylpropionate (hydrocinnamate)	rs9365268	6	A	T	0.0308	-0.1453	0.0282	2.47e-07	0.041	0.019	0.091	0.83
3-phenylpropionate (hydrocinnamate)	rs9402497	6	A	G	0.252	0.024	0.0054	8.927e-06	0.19	-0.081	0.039	0.037
3-phenylpropionate (hydrocinnamate)	rs987313	17	A	G	0.0159	0.1845	0.0416	9.179e-06	0.015	0.23	0.24	0.33
4-acetamidobutanoate	rs10004130	4	A	G	0.581	0.009	0.002	6.795e-06	0.58	-0.063	0.031	0.044
4-acetamidobutanoate	rs10088762	8	A	G	0.5327	-0.011	0.0018	4.476e-10	0.55	-0.0097	0.031	0.75
4-acetamidobutanoate	rs10416031	19	A	G	0.3202	0.0085	0.0018	3.84e-06	0.31	-0.023	0.036	0.52
4-acetamidobutanoate	rs10496826	2	A	G	0.2948	-0.008	0.0018	7.767e-06	0.29	0.025	0.034	0.46
4-acetamidobutanoate	rs10766197	11	A	G	0.4631	-0.0087	0.0018	6.803e-07	0.44	0.031	0.031	0.32
4-acetamidobutanoate	rs11127215	2	T	C	0.69	-0.0079	0.0018	9.16e-06	0.68	-0.03	0.034	0.36
4-acetamidobutanoate	rs11170032	12	T	C	0.64	-0.008	0.0018	7.178e-06	0.59	0.049	0.035	0.17
4-acetamidobutanoate	rs11645981	16	T	C	0.275	-0.0082	0.0018	4.7e-06	0.29	-0.0052	0.034	0.88
4-acetamidobutanoate	rs11650615	17	C	G	0.6907	0.0081	0.0018	5.987e-06	0.69	0.037	0.034	0.27
4-acetamidobutanoate	rs11676201	2	T	C	0.2929	0.0087	0.0018	1.525e-06	0.27	0.01	0.035	0.78
4-acetamidobutanoate	rs13259283	8	T	C	0.3961	0.0086	0.0018	1.213e-06	0.4	-0.016	0.032	0.62
4-acetamidobutanoate	rs1357714	5	C	G	0.3248	-0.0079	0.0018	9.446e-06	0.33	-0.033	0.034	0.33
4-acetamidobutanoate	rs1495742	8	T	C	0.5073	-0.0097	0.0017	2.672e-08	0.49	0.07	0.031	0.024
4-acetamidobutanoate	rs1538330	6	T	G	0.0213	-0.0306	0.0064	1.728e-06	0.023	-0.038	0.11	0.73
4-acetamidobutanoate	rs1556880	6	T	C	0.2976	0.0081	0.0018	6.043e-06	0.29	0.033	0.034	0.34
4-acetamidobutanoate	rs1604290	18	A	C	0.3851	-0.0079	0.0018	8.13e-06	0.39	0.014	0.032	0.67
4-acetamidobutanoate	rs164742	16	A	G	0.4697	-0.0079	0.0018	7.375e-06	0.45	-0.044	0.031	0.16
4-acetamidobutanoate	rs16893796	8	T	C	0.9677	-0.0244	0.0055	8.875e-06	0.97	-0.059	0.095	0.54
4-acetamidobutanoate	rs17642859	8	A	T	0.1138	-0.0173	0.0033	1.16e-07	0.14	-0.033	0.048	0.5
4-acetamidobutanoate	rs1812125	18	T	G	0.7578	-0.0085	0.0018	3.484e-06	0.77	0.001	0.039	0.98
4-acetamidobutanoate	rs2144834	14	A	G	0.2535	0.008	0.0018	7.973e-06	0.24	-0.029	0.036	0.42
4-acetamidobutanoate	rs2252585	21	T	C	0.7349	-0.0081	0.0018	5.967e-06	0.72	-0.0038	0.045	0.93
4-acetamidobutanoate	rs2374393	2	C	G	0.4365	0.0078	0.0018	9.218e-06	0.45	-0.06	0.031	0.053
4-acetamidobutanoate	rs2604548	4	T	C	0.6463	-0.0086	0.0018	1.285e-06	0.63	0.017	0.032	0.6
4-acetamidobutanoate	rs3758197	9	C	G	0.3482	0.011	0.0025	8.402e-06	0.35	0.054	0.035	0.12
4-acetamidobutanoate	rs3813810	1	A	C	0.1334	0.0117	0.0026	5.725e-06	0.14	-0.012	0.048	0.8
4-acetamidobutanoate	rs4443239	4	T	G	0.7446	0.02	0.0042	2.265e-06	0.76	0.0054	0.037	0.88
4-acetamidobutanoate	rs4603646	18	T	C	0.4689	0.0084	0.0018	1.849e-06	0.48	-0.04	0.031	0.2
4-acetamidobutanoate	rs4687937	3	T	C	0.3741	-0.0079	0.0018	9.469e-06	0.36	0.0021	0.032	0.95
4-acetamidobutanoate	rs4692012	4	A	G	0.5389	-0.0082	0.0018	3.347e-06	0.53	-0.052	0.032	0.11
4-acetamidobutanoate	rs541633	3	T	C	0.0626	-0.0167	0.0036	2.871e-06	0.064	-0.062	0.064	0.33
4-acetamidobutanoate	rs604388	1	T	C	0.6845	0.0086	0.0018	1.562e-06	0.68	0.0011	0.033	0.97
4-acetamidobutanoate	rs6483911	11	A	T	0.2876	0.008	0.0018	8.917e-06	0.3	0.0058	0.034	0.86
4-acetamidobutanoate	rs6915895	6	A	G	0.7489	-0.0086	0.0018	1.925e-06	0.77	-0.017	0.036	0.64
4-acetamidobutanoate	rs7817770	8	T	C	0.3971	0.0094	0.0018	9.422e-08	0.41	0.0038	0.033	0.91
4-acetamidobutanoate	rs7943587	11	A	C	0.1515	-0.0115	0.0026	6.326e-06	0.18	-0.06	0.041	0.14
4-acetamidobutanoate	rs890984	5	A	G	0.1092	-0.012	0.0027	6.908e-06	0.11	-0.025	0.05	0.62
4-acetamidobutanoate	rs9354329	6	T	C	0.6322	-0.0081	0.0018	5.104e-06	0.61	0.0015	0.032	0.96
4-acetamidobutanoate	rs9940567	16	T	C	0.7319	0.0095	0.0018	1.574e-07	0.74	-0.017	0.035	0.62
4-methyl-2-oxopentanoate	rs10947808	6	T	C	0.8118	-0.012	0.0025	1.386e-06	0.82	0.042	0.042	0.31
4-methyl-2-oxopentanoate	rs11136678	8	A	G	0.715	-0.0119	0.0026	7.493e-06	0.71	-0.038	0.035	0.27
4-methyl-2-oxopentanoate	rs11564087	9	T	C	0.053	-0.028	0.006	3.061e-06	0.077	0.035	0.074	0.64
4-methyl-2-oxopentanoate	rs12455580	18	T	C	0.3194	0.0122	0.0027	9.392e-06	0.39	0.013	0.032	0.67
4-methyl-2-oxopentanoate	rs17411832	5	A	C	0.7981	-0.0114	0.0025	3.213e-06	0.79	0.041	0.039	0.29
4-methyl-2-oxopentanoate	rs2094194	13	T	C	0.2322	0.0122	0.0024	3.132e-07	0.22	-0.003	0.037	0.93
4-methyl-2-oxopentanoate	rs276166	4	T	G	0.1052	-0.0243	0.0053	5.33e-06	0.14	-0.023	0.052	0.66
4-methyl-2-oxopentanoate	rs2933405	12	A	G	0.1507	0.0221	0.0049	5.881e-06	0.16	0.042	0.044	0.33
4-methyl-2-oxopentanoate	rs320265	9	T	C	0.0765	-0.0174	0.0039	9.403e-06	0.1	-0.074	0.052	0.15
4-methyl-2-oxopentanoate	rs3798221	6	T	G	0.1914	0.0109	0.0024	8.309e-06	0.2	-0.026	0.039	0.51
4-methyl-2-oxopentanoate	rs6569976	6	A	C	0.6201	0.0157	0.0035	7.333e-06	0.62	0.036	0.032	0.27
4-methyl-2-oxopentanoate	rs6841731	4	A	G	0.5197	0.0134	0.0022	2.601e-09	0.5	0.013	0.031	0.67
4-methyl-2-oxopentanoate	rs7479186	11	T	C	0.04	-0.0253	0.0051	7.936e-07	0.045	0.022	0.078	0.78
4-methyl-2-oxopentanoate	rs791625	5	C	G	0.7955	0.0108	0.0024	9.183e-06	0.79	-0.015	0.039	0.71
4-methyl-2-oxopentanoate	rs9388375	6	C	G	0.4742	-0.0154	0.0034	6.222e-06	0.47	-0.0027	0.031	0.93
5-oxoproline	rs1001210	6	T	C	0.8353	-0.0106	0.0023	3.798e-06	0.85	0.026	0.044	0.55
5-oxoproline	rs10853533	18	A	C	0.8743	0.0103	0.0023	6.086e-06	0.88	-0.0092	0.047	0.85
5-oxoproline	rs10890517	2	T	C	0.0433	-0.0197	0.0043	3.448e-06	0.042	0.015	0.083	0.86
5-oxoproline	rs11605366	11	T	C	0.1024	-0.0122	0.0027	7.552e-06	0.1	-0.012	0.051	0.82
5-oxoproline	rs11986602	8	A	T	0.092	-0.062	0.0029	1.07e-104	0.084	0.075	0.061	0.21
5-oxoproline	rs12143589	1	A	G	0.1428	0.0118	0.0023	3.381e-07	0.19	0.053	0.04	0.19
5-oxoproline	rs12294182	11	T	C	0.0987	0.014	0.0029	1.071e-06	0.13	-0.022	0.048	0.65
5-oxoproline	rs12464424	2	T	C	0.7097	-0.0071	0.0016	7.472e-06	0.72	-0.014	0.034	0.69
5-oxoproline	rs12611788	2	T	C	0.6267	-0.007	0.0015	5.507e-06	0.65	0.0087	0.033	0.79
5-oxoproline	rs13013224	2	C	G	0.1794	0.0113	0.0023	7.044e-07	0.22	0.028	0.043	0.51
5-oxoproline	rs13159409	5	T	G	0.0652	-0.0148	0.0032	2.741e-06	0.076	-0.0022	0.06	0.97
5-oxoproline	rs1578743	10	A	C	0.6068	0.0075	0.0016	1.7e-06	0.61	0.037	0.032	0.26
5-oxoproline	rs17017431	1	A	T	0.8539	0.0105	0.0023	3.797e-06	0.85	0.083	0.044	0.056
5-oxoproline	rs2068157	5	T	C	0.9144	0.0137	0.0031	8.989e-06	0.92	0.019	0.063	0.76
5-oxoproline	rs2115151	4	A	T	0.8627	0.0103	0.0022	3.752e-06	0.87	-0.0026	0.046	0.96
5-oxoproline	rs306676	13	A	G	0.1304	0.0112	0.0024	2.484e-06	0.15	-0.0056	0.044	0.9
5-oxoproline	rs4646693	15	T	C	0.435	-0.009	0.002	6.795e-06	0.43	-0.038	0.032	0.23
5-oxoproline	rs5764925	22	A	G	0.0772	-0.016	0.0031	1.906e-07	0.086	-0.042	0.059	0.48
5-oxoproline	rs6703132	1	A	T	0.5183	0.0067	0.0015	9.893e-06	0.51	-0.013	0.031	0.68
5-oxoproline	rs7015048	8	T	C	0.5288	0.01	0.0015	3.159e-11	0.52	-0.018	0.033	0.59
5-oxoproline	rs7973508	12	A	G	0.2831	-0.0073	0.0016	5.403e-06	0.3	0.022	0.034	0.52
5-oxoproline	rs8092658	18	A	C	0.389	-0.009	0.002	6.795e-06	0.38	-0.0079	0.033	0.81
5-oxoproline	rs9460424	6	T	G	0.8437	-0.0097	0.0022	9.164e-06	0.8	0.055	0.039	0.16
5-oxoproline	rs9650466	8	T	C	0.534	0.011	0.002	3.798e-08	0.52	0.052	0.032	0.098
5-oxoproline	rs9964014	18	T	C	0.1115	-0.0132	0.0025	1.796e-07	0.12	-0.011	0.051	0.83
5-oxoproline	rs9987070	7	C	G	0.9808	-0.028	0.0059	2.432e-06	0.96	-0.052	0.088	0.56
alanine	rs10086950	8	A	C	0.3284	-0.008	0.0018	6.466e-06	0.32	0.0071	0.034	0.83
alanine	rs10211524	2	A	G	0.419	-0.0104	0.0023	7.991e-06	0.42	0.012	0.032	0.72
alanine	rs11183625	12	T	C	0.5167	-0.0087	0.0017	4.942e-07	0.52	-0.0068	0.031	0.83
alanine	rs11652554	17	T	C	0.3265	0.0087	0.0018	1.521e-06	0.34	0.065	0.035	0.064
alanine	rs11704957	22	A	C	0.0362	-0.0231	0.0049	2.846e-06	0.035	0.0043	0.095	0.96
alanine	rs11893991	2	A	G	0.4228	0.0089	0.0018	8.888e-07	0.45	-0.069	0.034	0.041
alanine	rs12406028	1	C	G	0.4597	0.0083	0.0017	1.671e-06	0.46	0.07	0.031	0.024
alanine	rs12445569	16	A	G	0.6109	0.0081	0.0018	5.238e-06	0.59	-0.042	0.032	0.18
alanine	rs12466960	2	C	G	0.523	0.008	0.0018	5.323e-06	0.53	0.026	0.031	0.4
alanine	rs1440327	18	T	C	0.4308	-0.0082	0.0018	5.996e-06	0.44	-0.024	0.033	0.46
alanine	rs1451333	11	A	G	0.3835	-0.0078	0.0018	9.993e-06	0.39	0.035	0.032	0.27
alanine	rs1452269	10	A	G	0.6454	-0.0089	0.0018	3.842e-07	0.64	0.011	0.032	0.72
alanine	rs1469272	8	A	C	0.4592	0.0086	0.0018	1.092e-06	0.45	0.045	0.032	0.16
alanine	rs1472935	4	A	T	0.4593	0.0086	0.0018	1.618e-06	0.46	-0.015	0.031	0.63
alanine	rs1555794	1	T	C	0.5897	-0.0084	0.0017	1.701e-06	0.58	0.023	0.032	0.47
alanine	rs1566951	9	T	C	0.3943	-0.0082	0.0018	4.524e-06	0.4	0.04	0.033	0.23
alanine	rs17520130	4	T	C	0.5973	-0.0088	0.0018	6.849e-07	0.58	0.038	0.032	0.23
alanine	rs1850267	3	T	C	0.5685	0.0079	0.0018	9.562e-06	0.58	-0.01	0.031	0.75
alanine	rs1997391	7	T	C	0.6089	0.0079	0.0018	7.173e-06	0.59	-0.01	0.032	0.74
alanine	rs2064272	20	A	G	0.346	-0.0082	0.0018	4.493e-06	0.33	-0.0087	0.034	0.8
alanine	rs211962	21	T	C	0.5372	-0.012	0.0026	5.31e-06	0.51	0.034	0.035	0.34
alanine	rs2141371	2	A	G	0.6822	0.0109	0.0024	3.841e-06	0.68	-0.088	0.035	0.012
alanine	rs2295689	14	A	G	0.578	-0.009	0.002	6.795e-06	0.57	-0.014	0.032	0.66
alanine	rs2316866	20	T	G	0.566	0.0085	0.0019	5.819e-06	0.59	0.0075	0.036	0.83
alanine	rs2762343	6	A	G	0.5134	0.0077	0.0017	9.63e-06	0.52	0.0076	0.031	0.81
alanine	rs2859420	6	T	C	0.3598	-0.0087	0.0018	8.385e-07	0.35	0.053	0.032	0.099
alanine	rs2911711	2	A	T	0.5552	-0.0119	0.0017	9.202e-12	0.51	-0.028	0.034	0.41
alanine	rs340657	3	T	C	0.5475	0.0081	0.0017	3.057e-06	0.54	-0.0033	0.032	0.92
alanine	rs3737097	6	T	C	0.6162	0.0077	0.0017	9.89e-06	0.6	-0.078	0.032	0.014
alanine	rs4317609	8	A	G	0.3375	-0.0079	0.0018	7.984e-06	0.33	0.044	0.033	0.19
alanine	rs4650564	1	T	C	0.0316	0.0263	0.0057	4.617e-06	0.036	0.02	0.091	0.83
alanine	rs485878	11	A	G	0.4238	-0.0081	0.0018	4.67e-06	0.45	0.004	0.031	0.9
alanine	rs4980554	11	A	G	0.4561	0.0082	0.0017	2.869e-06	0.48	0.088	0.032	0.0063
alanine	rs6497167	15	T	G	0.5296	0.0079	0.0018	7.639e-06	0.55	0.029	0.033	0.39
alanine	rs6706043	2	T	G	0.6182	-0.0079	0.0018	7.331e-06	0.6	-0.031	0.032	0.34
alanine	rs6839120	4	A	G	0.6771	0.0082	0.0018	4.031e-06	0.69	-0.028	0.034	0.41
alanine	rs6962350	7	T	G	0.417	0.008	0.0018	5.684e-06	0.42	-0.02	0.032	0.52
alanine	rs7712111	5	A	G	0.6383	0.0084	0.0018	1.632e-06	0.63	-0.024	0.032	0.45
alanine	rs7791060	7	A	G	0.9237	-0.0167	0.0034	6.961e-07	0.93	0.045	0.062	0.47
alanine	rs785896	9	A	G	0.563	0.009	0.002	6.795e-06	0.57	0.035	0.031	0.27
alanine	rs9582849	13	A	G	0.7575	0.02	0.0041	1.339e-06	0.74	-0.0059	0.036	0.87
alanine	rs9646969	2	T	G	0.6076	-0.008	0.0018	5.025e-06	0.59	-0.025	0.032	0.43
alanine	rs9866434	3	A	T	0.4113	0.008	0.0018	5.547e-06	0.4	-0.021	0.032	0.51
alanine	rs9876174	3	T	C	0.8297	0.0117	0.0026	7e-06	0.81	0.078	0.039	0.048
alpha-hydroxyisovalerate	rs11151591	18	A	C	0.7667	0.0213	0.0046	4.114e-06	0.74	0.034	0.039	0.39
alpha-hydroxyisovalerate	rs11953823	5	T	C	0.3065	0.0326	0.0072	6.538e-06	0.29	-0.0027	0.034	0.94
alpha-hydroxyisovalerate	rs2378733	9	A	G	0.1266	0.0214	0.0047	5.066e-06	0.13	0.02	0.046	0.67
alpha-hydroxyisovalerate	rs2679896	2	T	C	0.2902	0.0169	0.0037	3.959e-06	0.32	-0.016	0.034	0.64
alpha-hydroxyisovalerate	rs2863733	10	A	G	0.7133	-0.0168	0.0037	5.472e-06	0.7	0.0007	0.034	0.98
alpha-hydroxyisovalerate	rs2896940	16	T	G	0.4119	0.0162	0.0036	5.962e-06	0.42	-0.0042	0.031	0.89
alpha-hydroxyisovalerate	rs2906973	17	A	T	0.9593	-0.0468	0.0095	8.26e-07	0.95	-0.065	0.077	0.4
alpha-hydroxyisovalerate	rs3125596	10	A	G	0.9148	-0.0542	0.0115	2.387e-06	0.89	0.0002	0.05	1
alpha-hydroxyisovalerate	rs320265	9	T	C	0.0748	-0.0331	0.007	2.445e-06	0.1	-0.074	0.052	0.15
alpha-hydroxyisovalerate	rs3758683	11	C	G	0.4532	0.0159	0.0036	8.41e-06	0.45	0.035	0.031	0.27
alpha-hydroxyisovalerate	rs3765953	1	A	G	0.5183	0.0212	0.0036	3.857e-09	0.54	-0.0022	0.031	0.94
alpha-hydroxyisovalerate	rs3781945	11	A	G	0.5318	-0.0347	0.0036	1.49e-21	0.53	0.0037	0.032	0.91
alpha-hydroxyisovalerate	rs3821477	3	T	C	0.927	-0.0288	0.0063	5.351e-06	0.94	0.021	0.066	0.75
alpha-hydroxyisovalerate	rs480547	1	C	G	0.4149	0.0162	0.0035	5.346e-06	0.42	-0.005	0.032	0.87
alpha-hydroxyisovalerate	rs6841731	4	A	G	0.5206	0.0166	0.0036	3.337e-06	0.5	0.013	0.031	0.67
alpha-hydroxyisovalerate	rs7933681	11	A	G	0.094	0.0267	0.0059	5.571e-06	0.11	-0.018	0.052	0.73
arginine	rs10921131	1	T	C	0.1663	-0.0137	0.0031	7.915e-06	0.15	-0.023	0.043	0.6
arginine	rs10922038	1	T	C	0.4354	0.0102	0.0023	7.569e-06	0.42	0.0049	0.032	0.88
arginine	rs11114987	12	T	C	0.0439	-0.0324	0.0067	1.414e-06	0.035	0.025	0.098	0.79
arginine	rs1153903	7	A	G	0.3856	-0.0106	0.0023	4.187e-06	0.39	0.028	0.032	0.38
arginine	rs12714263	2	A	G	0.5733	-0.0107	0.0023	3.976e-06	0.56	-0.0096	0.031	0.76
arginine	rs12985777	19	T	C	0.2402	-0.0141	0.0032	8.861e-06	0.23	-0.01	0.037	0.79
arginine	rs2246012	6	T	C	0.8388	-0.0166	0.0032	2.227e-07	0.82	-0.0098	0.041	0.81
arginine	rs2916142	17	T	C	0.4551	-0.0101	0.0023	9.376e-06	0.44	0.017	0.032	0.59
arginine	rs2933871	5	A	G	0.6938	0.0178	0.004	7.648e-06	0.72	-0.0002	0.035	1
arginine	rs2965214	19	A	G	0.6337	0.0105	0.0023	7.043e-06	0.63	0.0053	0.032	0.87
arginine	rs3011362	10	A	G	0.0334	-0.0349	0.0074	2.37e-06	0.054	-0.11	0.07	0.12
arginine	rs4242998	13	A	T	0.4709	-0.0107	0.0023	3.099e-06	0.45	-0.061	0.033	0.06
arginine	rs4984288	15	T	C	0.6191	-0.0104	0.0023	6.594e-06	0.61	0.003	0.031	0.92
arginine	rs511304	3	A	C	0.4368	0.0191	0.0039	1.014e-06	0.43	-0.055	0.033	0.1
arginine	rs6141934	20	A	G	0.6403	-0.0104	0.0023	7.231e-06	0.64	0.018	0.032	0.57
arginine	rs6479442	9	A	C	0.4837	0.0101	0.0023	9.586e-06	0.49	-0.018	0.031	0.57
arginine	rs6920504	6	T	C	0.7729	-0.0135	0.003	7.527e-06	0.76	0.014	0.037	0.71
arginine	rs7036499	9	T	C	0.8519	0.0217	0.0049	8.857e-06	0.86	0.012	0.045	0.79
arginine	rs715	2	T	C	0.7064	0.0144	0.0028	2.902e-07	0.69	-0.035	0.034	0.31
arginine	rs720118	2	T	C	0.6152	-0.0105	0.0023	4.547e-06	0.61	-0.026	0.033	0.42
arginine	rs7717247	5	A	C	0.8061	0.0162	0.0035	3.347e-06	0.82	-0.045	0.041	0.27
arginine	rs837763	16	T	C	0.5528	0.0114	0.0025	6.027e-06	0.57	0.024	0.033	0.46
asparagine	rs10148180	14	C	G	0.9353	-0.026	0.005	2.509e-07	0.9	-0.06	0.067	0.37
asparagine	rs1028777	8	A	C	0.6523	-0.0086	0.0018	1.524e-06	0.64	-0.0046	0.034	0.89
asparagine	rs1034145	13	A	C	0.3819	0.0084	0.0018	2.244e-06	0.38	-0.024	0.032	0.45
asparagine	rs10444467	12	T	C	0.5177	0.0086	0.0018	1.709e-06	0.53	0.0086	0.033	0.79
asparagine	rs10454287	5	A	T	0.3319	-0.008	0.0018	7.96e-06	0.33	0.0084	0.033	0.8
asparagine	rs10503601	8	T	C	0.9489	-0.0214	0.0047	6.173e-06	0.95	-0.018	0.072	0.8
asparagine	rs11126005	2	A	G	0.3729	0.0083	0.0018	2.607e-06	0.37	0.0025	0.035	0.94
asparagine	rs11170195	12	T	C	0.619	0.0088	0.0018	5.987e-07	0.63	0.032	0.032	0.32
asparagine	rs11614753	12	T	C	0.9887	-0.0958	0.02	1.597e-06	0.99	0.22	0.19	0.26
asparagine	rs11778747	8	T	C	0.2583	-0.0194	0.0043	5.246e-06	0.25	0.048	0.038	0.2
asparagine	rs11801253	1	A	G	0.5459	-0.0094	0.0019	5.677e-07	0.54	0.059	0.033	0.072
asparagine	rs11865240	16	T	G	0.5259	-0.0085	0.0018	2.376e-06	0.52	0.0073	0.032	0.82
asparagine	rs12136030	1	T	C	0.3726	-0.008	0.0018	6.229e-06	0.39	0.0081	0.032	0.8
asparagine	rs12241172	10	T	C	0.695	0.0082	0.0018	7.582e-06	0.7	-0.051	0.035	0.14
asparagine	rs12327010	18	A	G	0.6533	-0.0105	0.0024	8.448e-06	0.65	-0.033	0.034	0.33
asparagine	rs12934550	16	A	G	0.3816	-0.0079	0.0018	9.991e-06	0.38	-0.0075	0.032	0.81
asparagine	rs13174601	5	T	C	0.9576	0.0604	0.0134	6.147e-06	0.94	0.025	0.075	0.74
asparagine	rs1324707	1	A	G	0.506	-0.009	0.002	6.795e-06	0.53	0.055	0.031	0.075
asparagine	rs13259125	8	T	C	0.3366	-0.0082	0.0018	4.021e-06	0.34	-0.0078	0.032	0.81
asparagine	rs13269603	8	T	C	0.1598	-0.0114	0.0026	9.611e-06	0.17	-0.031	0.048	0.52
asparagine	rs1338571	1	A	G	0.5069	0.0091	0.0018	3.067e-07	0.52	-0.0023	0.032	0.94
asparagine	rs1531507	3	A	G	0.2007	0.0127	0.0026	6.667e-07	0.2	-0.025	0.038	0.51
asparagine	rs1536873	9	A	G	0.4478	-0.0093	0.0018	1.673e-07	0.49	0.042	0.032	0.18
asparagine	rs17123860	14	A	G	0.9781	-0.0554	0.0125	8.6e-06	0.97	0.24	0.11	0.021
asparagine	rs1797387	2	A	G	0.49	-0.008	0.0018	6.711e-06	0.47	-0.066	0.032	0.037
asparagine	rs188611	3	A	G	0.4253	0.0085	0.0018	1.669e-06	0.47	-0.026	0.031	0.41
asparagine	rs1957025	14	A	G	0.4666	-0.0079	0.0018	8.612e-06	0.46	-0.01	0.031	0.74
asparagine	rs2245730	21	A	C	0.5574	-0.0082	0.0018	3.82e-06	0.55	0.026	0.031	0.4
asparagine	rs2271101	4	A	G	0.5211	-0.0088	0.0018	5.483e-07	0.5	-0.048	0.031	0.12
asparagine	rs2372474	14	A	G	0.4893	0.0083	0.0018	2.242e-06	0.49	0.03	0.031	0.34
asparagine	rs2530156	7	A	G	0.4467	-0.0083	0.0018	5.261e-06	0.46	-0.051	0.031	0.1
asparagine	rs2631738	4	A	G	0.4877	-0.0079	0.0018	6.682e-06	0.5	0.036	0.031	0.24
asparagine	rs2761243	6	T	C	0.3908	-0.0081	0.0018	4.742e-06	0.4	0.075	0.032	0.018
asparagine	rs2911711	2	A	T	0.5558	0.0083	0.0018	2.846e-06	0.51	-0.028	0.034	0.41
asparagine	rs4305952	9	C	G	0.6467	0.0084	0.0018	2.646e-06	0.63	0.054	0.032	0.092
asparagine	rs4888479	16	A	G	0.8234	0.0117	0.0025	4.236e-06	0.8	-0.09	0.04	0.023
asparagine	rs4896596	6	T	C	0.4122	0.0082	0.0018	3.642e-06	0.42	-0.022	0.032	0.49
asparagine	rs520306	3	T	C	0.893	0.0147	0.0033	9.326e-06	0.9	-0.0027	0.052	0.96
asparagine	rs6679985	1	C	G	0.6231	0.0083	0.0018	2.724e-06	0.62	0.03	0.032	0.35
asparagine	rs6755681	2	T	C	0.0501	-0.0211	0.0043	8.615e-07	0.051	0.046	0.074	0.54
asparagine	rs7119797	11	T	C	0.4957	-0.0101	0.0018	1.01e-08	0.5	0.028	0.031	0.36
asparagine	rs7445640	5	T	G	0.5795	0.008	0.0018	6.945e-06	0.58	0.012	0.034	0.73
asparagine	rs7681514	4	A	G	0.4723	-0.0079	0.0018	8.31e-06	0.46	0.033	0.031	0.29
asparagine	rs7840898	8	T	G	0.8305	0.0115	0.0026	8.228e-06	0.84	-0.052	0.043	0.22
asparagine	rs8015761	14	T	C	0.4546	-0.0099	0.0018	2.806e-08	0.45	0.003	0.031	0.92
asparagine	rs8432	11	A	G	0.389	0.0079	0.0018	9.671e-06	0.4	-0.014	0.032	0.65
asparagine	rs941948	14	A	G	0.5104	0.0128	0.0026	1.067e-06	0.49	0.015	0.034	0.66
asparagine	rs941954	14	A	G	0.4256	0.0234	0.0019	4.518e-35	0.42	0.016	0.033	0.63
aspartate	rs2271101	4	A	G	0.5213	0.018	0.0037	1.271e-06	0.5	-0.048	0.031	0.12
aspartate	rs4888965	16	A	C	0.9651	-0.0758	0.0164	4.014e-06	0.98	-0.13	0.18	0.47
aspartate	rs6854832	4	T	C	0.1513	0.0472	0.0103	4.977e-06	0.14	-0.037	0.045	0.41
aspartate	rs7151520	14	T	C	0.889	-0.0269	0.0057	2.024e-06	0.89	-0.0061	0.05	0.9
aspartate	rs7242727	18	A	G	0.1215	0.0247	0.0056	9.987e-06	0.13	0.049	0.046	0.29
betaine	rs10153066	16	T	G	0.4356	0.0085	0.0018	2.118e-06	0.43	0.045	0.031	0.15
betaine	rs10928521	2	C	G	0.2357	0.0123	0.0025	5.884e-07	0.22	-0.039	0.04	0.33
betaine	rs10937433	3	C	G	0.4972	0.008	0.0018	6.622e-06	0.49	0.013	0.031	0.67
betaine	rs11701048	21	T	C	0.096	0.0185	0.0035	1.19e-07	0.095	-0.0055	0.055	0.92
betaine	rs11943623	4	A	G	0.1709	-0.0115	0.0026	8.402e-06	0.16	-0.015	0.047	0.75
betaine	rs12190141	6	A	G	0.9723	0.0616	0.0139	9.9e-06	0.98	-0.11	0.12	0.35
betaine	rs12569219	1	A	C	0.1612	-0.0118	0.0026	5.823e-06	0.16	-0.048	0.042	0.25
betaine	rs164372	5	T	C	0.8036	0.012	0.0025	2.641e-06	0.77	-0.033	0.037	0.37
betaine	rs17595065	18	A	G	0.9724	0.0347	0.0078	9.73e-06	0.98	0.056	0.11	0.62
betaine	rs2396726	7	T	C	0.5395	-0.0179	0.0039	4.519e-06	0.52	-0.036	0.031	0.24
betaine	rs2851391	21	T	C	0.4582	-0.0121	0.0018	1.146e-11	0.43	-0.041	0.031	0.19
betaine	rs4327704	6	A	C	0.9547	-0.0219	0.005	9.94e-06	0.95	0.078	0.08	0.33
betaine	rs4646359	17	T	C	0.5297	-0.0083	0.0018	3.202e-06	0.51	0.0023	0.031	0.94
betaine	rs4672596	2	T	C	0.3957	0.0107	0.0024	7.154e-06	0.42	0.027	0.032	0.39
betaine	rs4673553	2	T	G	0.553	0.0155	0.0018	3.622e-18	0.54	-0.03	0.032	0.35
betaine	rs4713133	6	T	C	0.7811	0.0114	0.0026	8.192e-06	0.79	0.037	0.039	0.35
betaine	rs4714634	6	A	G	0.4504	0.0083	0.0018	3.631e-06	0.48	0.057	0.031	0.067
betaine	rs495360	12	A	C	0.497	-0.019	0.003	2.399e-10	0.48	-0.012	0.034	0.72
betaine	rs557302	5	A	G	0.4959	-0.0192	0.0023	2.443e-16	0.49	0.015	0.031	0.64
betaine	rs7126003	11	T	C	0.6259	0.0185	0.0039	2.575e-06	0.66	-0.034	0.034	0.31
betaine	rs7668550	4	T	G	0.0157	-0.0368	0.0081	5.536e-06	0.022	0.07	0.11	0.53
betaine	rs7781104	7	T	C	0.2683	0.0208	0.0047	7.755e-06	0.29	0.0026	0.035	0.94
betaine	rs7896866	10	A	C	0.2982	0.0108	0.0024	8.34e-06	0.29	-0.046	0.035	0.18
betaine	rs981715	5	A	G	0.1652	0.012	0.0026	4.691e-06	0.19	0.0062	0.039	0.88
betaine	rs9886534	8	T	C	0.5101	-0.0079	0.0018	8.744e-06	0.51	0.039	0.031	0.2
betaine	rs9981490	21	A	G	0.5207	-0.0079	0.0018	8.29e-06	0.55	-0.035	0.031	0.26
C-glycosyltryptophan*	rs10511732	9	C	G	0.8576	-0.0189	0.0039	1.659e-06	0.88	0.026	0.049	0.6
C-glycosyltryptophan*	rs11059810	12	T	C	0.7772	-0.0075	0.0017	8.865e-06	0.71	0.0029	0.036	0.94
C-glycosyltryptophan*	rs11102332	1	A	G	0.1938	-0.0079	0.0017	5.369e-06	0.2	0.025	0.039	0.51
C-glycosyltryptophan*	rs11626796	14	A	C	0.0117	0.0276	0.0061	6.345e-06	0.019	0.024	0.12	0.84
C-glycosyltryptophan*	rs11741189	5	T	C	0.1763	-0.0086	0.0017	8.971e-07	0.18	0.068	0.042	0.11
C-glycosyltryptophan*	rs11753326	6	T	C	0.9099	0.0112	0.0025	9.631e-06	0.9	-0.069	0.064	0.28
C-glycosyltryptophan*	rs1345255	7	A	G	0.8677	-0.0085	0.0018	2.123e-06	0.86	0.0079	0.047	0.86
C-glycosyltryptophan*	rs1511592	3	A	C	0.8679	-0.0082	0.0018	8.343e-06	0.86	-0.0021	0.045	0.96
C-glycosyltryptophan*	rs1867017	7	T	G	0.221	-0.0079	0.0017	2.748e-06	0.26	0.007	0.036	0.84
C-glycosyltryptophan*	rs1950305	14	T	C	0.1208	0.0088	0.0018	1.721e-06	0.11	0.0087	0.05	0.86
C-glycosyltryptophan*	rs2074597	7	A	C	0.169	-0.009	0.002	6.795e-06	0.2	-0.14	0.05	0.006
C-glycosyltryptophan*	rs2101330	2	A	G	0.5266	0.0135	0.0028	1.082e-06	0.57	-0.045	0.032	0.16
C-glycosyltryptophan*	rs2425463	20	T	G	0.8519	0.0085	0.0019	4.043e-06	0.85	0.058	0.048	0.23
C-glycosyltryptophan*	rs3737294	10	A	G	0.857	0.0081	0.0018	4.826e-06	0.85	-0.0045	0.044	0.92
C-glycosyltryptophan*	rs41070	16	T	C	0.8499	0.0082	0.0018	4.346e-06	0.87	-0.028	0.052	0.59
C-glycosyltryptophan*	rs6434188	2	T	C	0.2169	0.0083	0.0017	9.921e-07	0.23	-0.0007	0.039	0.99
C-glycosyltryptophan*	rs7010049	8	A	G	0.9352	-0.024	0.0052	3.53e-06	0.93	0.1	0.064	0.12
C-glycosyltryptophan*	rs7775338	6	T	C	0.2103	-0.0077	0.0017	9.286e-06	0.21	0.023	0.039	0.54
C-glycosyltryptophan*	rs8007741	14	A	G	0.8554	0.0082	0.0018	5.059e-06	0.82	0.016	0.042	0.7
C-glycosyltryptophan*	rs926646	20	T	C	0.9739	-0.0196	0.0044	6.917e-06	0.96	-0.2	0.087	0.021
C-glycosyltryptophan*	rs9500927	6	A	G	0.1534	0.009	0.0018	5.787e-07	0.15	-0.029	0.048	0.54
C-glycosyltryptophan*	rs9566165	13	T	C	0.0679	0.0132	0.0026	4.467e-07	0.071	-0.098	0.06	0.1
citrulline	rs10246100	7	A	T	0.4362	0.0084	0.0017	1.128e-06	0.43	0.022	0.031	0.49
citrulline	rs10477454	5	T	C	0.0169	-0.0374	0.0082	4.645e-06	0.025	0.33	0.15	0.022
citrulline	rs10489008	4	A	C	0.4919	-0.0076	0.0017	7.369e-06	0.46	0.038	0.032	0.24
citrulline	rs10504742	8	A	T	0.5543	-0.0081	0.0017	2.585e-06	0.53	-0.037	0.031	0.23
citrulline	rs10858075	1	T	C	0.4061	-0.0091	0.0017	1.124e-07	0.41	-0.031	0.034	0.35
citrulline	rs10933740	3	C	G	0.3536	0.0078	0.0017	6.595e-06	0.34	-0.05	0.032	0.12
citrulline	rs11119951	1	T	C	0.1175	0.0119	0.0026	4.358e-06	0.11	-0.12	0.05	0.015
citrulline	rs11243372	9	A	G	0.5474	0.0087	0.0017	4.333e-07	0.54	0.023	0.033	0.48
citrulline	rs11244238	9	T	C	0.5574	-0.0085	0.0017	7.449e-07	0.56	-0.0093	0.032	0.77
citrulline	rs11993007	8	A	G	0.3167	-0.0127	0.0028	5.239e-06	0.35	-0.0014	0.033	0.97
citrulline	rs12147171	14	C	G	0.1169	-0.0118	0.0026	4.758e-06	0.13	0.022	0.046	0.63
citrulline	rs12150046	17	A	G	0.6821	-0.008	0.0017	3.852e-06	0.67	0.047	0.034	0.16
citrulline	rs12342692	9	A	G	0.6538	0.008	0.0017	4.864e-06	0.65	0.0083	0.032	0.8
citrulline	rs13105113	4	A	C	0.8769	0.0114	0.0026	9.176e-06	0.87	0.051	0.047	0.28
citrulline	rs13208172	6	T	C	0.9562	0.0216	0.0049	9.915e-06	0.94	-0.051	0.07	0.47
citrulline	rs13267180	8	A	G	0.4794	0.0081	0.0017	3.775e-06	0.5	-0.024	0.033	0.47
citrulline	rs1437588	15	A	G	0.479	0.0078	0.0018	7.672e-06	0.48	0.01	0.033	0.76
citrulline	rs1511587	12	A	G	0.4464	0.0076	0.0017	9.09e-06	0.44	0.041	0.031	0.18
citrulline	rs16839094	2	T	C	0.6666	0.0082	0.0017	2.004e-06	0.69	-0.046	0.034	0.18
citrulline	rs16841570	4	T	C	0.9726	0.0248	0.0056	8.589e-06	0.96	0.0057	0.082	0.94
citrulline	rs17142889	5	T	G	0.1339	0.0111	0.0025	9.909e-06	0.15	0.011	0.044	0.81
citrulline	rs172139	5	A	G	0.6401	0.0083	0.0017	1.548e-06	0.62	-0.035	0.032	0.27
citrulline	rs17821771	7	T	G	0.3485	-0.0082	0.0017	1.917e-06	0.35	-0.028	0.033	0.4
citrulline	rs229084	21	A	G	0.4727	-0.0077	0.0017	6.574e-06	0.48	0.021	0.031	0.5
citrulline	rs2350885	8	A	T	0.3481	-0.0079	0.0018	8.717e-06	0.34	0.0052	0.033	0.88
citrulline	rs2487410	6	T	C	0.4696	-0.0081	0.0017	1.841e-06	0.48	-0.0066	0.031	0.83
citrulline	rs2506864	6	T	G	0.4103	-0.0076	0.0017	8.81e-06	0.39	0.014	0.033	0.67
citrulline	rs2887915	2	T	C	0.3264	0.0081	0.0017	3.31e-06	0.35	-0.0048	0.033	0.88
citrulline	rs310101	1	A	G	0.9579	0.0367	0.0079	3.86e-06	0.94	0.01	0.067	0.88
citrulline	rs3797254	5	A	G	0.7277	-0.0089	0.0018	5.256e-07	0.72	0.041	0.034	0.24
citrulline	rs539904	18	A	G	0.7056	-0.0086	0.0018	1.507e-06	0.69	-0.019	0.034	0.58
citrulline	rs554710	9	T	C	0.7074	-0.0084	0.0018	1.587e-06	0.73	0.0067	0.036	0.85
citrulline	rs6040877	20	A	G	0.2715	-0.0081	0.0018	4.01e-06	0.28	0.0033	0.034	0.92
citrulline	rs6510448	19	T	G	0.6691	0.0077	0.0017	8.14e-06	0.64	-0.014	0.033	0.68
citrulline	rs6889120	5	T	C	0.9378	-0.034	0.0076	7.436e-06	0.93	-0.12	0.062	0.058
citrulline	rs6936254	6	A	G	0.7006	0.0078	0.0017	8.523e-06	0.71	-0.013	0.034	0.7
citrulline	rs6978828	7	T	C	0.6017	-0.0084	0.0017	1.115e-06	0.61	0.035	0.032	0.27
citrulline	rs6994363	8	A	G	0.8662	-0.0121	0.0026	2.495e-06	0.85	0.011	0.045	0.81
citrulline	rs7077566	10	A	G	0.5629	0.0079	0.0017	4.656e-06	0.56	0.0064	0.032	0.84
citrulline	rs7137439	12	A	C	0.4761	0.0076	0.0017	8.827e-06	0.47	-0.02	0.031	0.53
citrulline	rs7144152	14	A	G	0.6839	0.0086	0.0018	9.955e-07	0.7	0.012	0.034	0.73
citrulline	rs749049	10	A	T	0.4924	-0.0104	0.0017	1.173e-09	0.48	-0.046	0.031	0.13
citrulline	rs758186	17	T	C	0.6536	-0.0077	0.0017	8.687e-06	0.65	-0.032	0.033	0.33
citrulline	rs7597477	2	A	G	0.9327	-0.0155	0.0034	6.797e-06	0.94	-0.13	0.072	0.071
citrulline	rs7603241	2	A	G	0.469	-0.0089	0.0017	1.915e-07	0.46	-0.014	0.031	0.66
citrulline	rs779463	6	T	G	0.3012	-0.0077	0.0017	9.458e-06	0.31	0.015	0.033	0.66
citrulline	rs8032153	15	T	C	0.6266	-0.0078	0.0017	6.929e-06	0.63	-0.015	0.032	0.63
citrulline	rs9354336	6	T	C	0.8733	0.0113	0.0025	8.569e-06	0.87	-0.0099	0.046	0.83
citrulline	rs9824791	3	A	G	0.4822	0.0079	0.0017	5.987e-06	0.51	0.022	0.032	0.5
creatine	rs10900120	10	A	G	0.7361	-0.0383	0.008	1.735e-06	0.74	0.052	0.039	0.18
creatine	rs1153860	15	T	C	0.3776	0.0183	0.0037	7.809e-07	0.37	0.0044	0.032	0.89
creatine	rs1230164	4	C	G	0.721	0.0176	0.0038	3.083e-06	0.72	0.037	0.035	0.29
creatine	rs12820743	12	A	G	0.5528	-0.0168	0.0037	5.058e-06	0.56	0.0021	0.031	0.95
creatine	rs2244858	13	A	G	0.8491	0.0218	0.0048	4.575e-06	0.83	0.021	0.042	0.62
creatine	rs3111102	5	A	G	0.0953	-0.048	0.0107	7.003e-06	0.11	-0.026	0.05	0.6
creatine	rs3817670	7	T	C	0.0384	-0.0743	0.0167	8.417e-06	0.041	0.019	0.079	0.81
creatine	rs4672596	2	T	C	0.3968	-0.0238	0.0037	9.105e-11	0.42	0.027	0.032	0.39
creatine	rs4673553	2	T	G	0.5521	-0.0347	0.0037	4.399e-21	0.54	-0.03	0.032	0.35
creatine	rs4906527	14	C	G	0.5095	-0.0292	0.0065	7.493e-06	0.52	-0.043	0.031	0.17
creatine	rs6759308	2	T	G	0.5917	0.0203	0.0037	3.638e-08	0.6	0.0055	0.032	0.87
creatinine	rs10202838	2	C	G	0.5288	0.0137	0.0029	3.321e-06	0.58	0.02	0.032	0.53
creatinine	rs10426415	19	A	G	0.878	-0.0086	0.0018	3.109e-06	0.86	-0.034	0.045	0.46
creatinine	rs10519445	15	A	G	0.5338	-0.0045	0.0009	1.846e-06	0.52	-0.01	0.032	0.75
creatinine	rs11054328	12	T	C	0.1072	0.0088	0.0018	1.456e-06	0.097	-0.004	0.054	0.94
creatinine	rs11638382	15	T	C	0.1875	-0.0171	0.0038	5.062e-06	0.17	-0.0078	0.044	0.86
creatinine	rs11694230	2	T	C	0.3363	-0.0075	0.0017	9.003e-06	0.33	-0.026	0.033	0.43
creatinine	rs12175103	6	A	C	0.4153	0.0048	0.0009	4.863e-07	0.44	-0.0031	0.031	0.92
creatinine	rs12801550	11	T	C	0.8705	0.0088	0.0018	9.639e-07	0.88	0.049	0.053	0.36
creatinine	rs13031396	2	T	G	0.2473	-0.0076	0.0017	9.166e-06	0.23	0.0056	0.037	0.88
creatinine	rs17495916	1	T	C	0.4965	0.0043	0.0009	5.283e-06	0.48	0.0043	0.031	0.89
creatinine	rs17533525	5	T	C	0.1534	0.0082	0.0018	5.037e-06	0.17	0.093	0.043	0.032
creatinine	rs1955135	3	A	C	0.8659	0.008	0.0018	9.994e-06	0.84	0.026	0.042	0.54
creatinine	rs1990178	7	T	C	0.1943	-0.0164	0.0036	6.272e-06	0.25	0.011	0.036	0.76
creatinine	rs2007258	2	C	G	0.8924	-0.0082	0.0019	9.542e-06	0.9	-0.074	0.053	0.16
creatinine	rs2048277	2	A	G	0.8956	0.0083	0.0019	8.751e-06	0.91	0.015	0.053	0.78
creatinine	rs2194483	7	A	G	0.48	0.005	0.0009	1.349e-07	0.48	-0.025	0.031	0.42
creatinine	rs2289804	10	A	G	0.9343	-0.0143	0.0027	1.246e-07	0.92	-0.037	0.057	0.52
creatinine	rs2521310	7	T	C	0.874	0.009	0.002	6.795e-06	0.85	-0.013	0.043	0.75
creatinine	rs394282	1	A	T	0.1112	-0.0163	0.0033	1.016e-06	0.066	-0.08	0.064	0.21
creatinine	rs4460629	1	T	C	0.5224	-0.0045	0.001	2.205e-06	0.49	-0.04	0.031	0.2
creatinine	rs473059	1	A	C	0.1163	0.0086	0.0018	2.326e-06	0.12	-0.081	0.048	0.092
creatinine	rs6495181	15	T	C	0.5209	0.0042	0.0009	8.692e-06	0.5	-0.055	0.031	0.072
creatinine	rs6502247	17	A	G	0.119	-0.009	0.002	6.795e-06	0.11	0.035	0.054	0.52
creatinine	rs6663614	1	A	C	0.2085	-0.0104	0.0022	3.057e-06	0.27	0.0058	0.043	0.89
creatinine	rs9312777	5	T	C	0.4788	0.0043	0.0009	4.677e-06	0.48	-0.03	0.031	0.33
creatinine	rs9456538	6	A	G	0.1493	-0.0082	0.0018	4.198e-06	0.16	0.05	0.043	0.24
creatinine	rs9477021	6	C	G	0.0178	-0.0236	0.0053	7.726e-06	0.021	-0.21	0.11	0.055
cysteine	rs10976932	9	A	G	0.7662	-0.0117	0.0026	8.607e-06	0.75	0.0016	0.036	0.96
cysteine	rs12052126	19	T	C	0.1205	0.0389	0.0085	4.182e-06	0.14	0.017	0.054	0.76
cysteine	rs13179336	5	A	T	0.2062	0.0154	0.0034	4.847e-06	0.28	0.014	0.037	0.7
cysteine	rs13378814	13	T	C	0.982	0.0381	0.0086	9.678e-06	0.97	-0.061	0.11	0.56
cysteine	rs1389898	3	A	G	0.8455	-0.015	0.0034	9.432e-06	0.83	0.092	0.041	0.026
cysteine	rs1470963	8	A	G	0.6088	0.0208	0.0047	8.965e-06	0.62	0.032	0.032	0.31
cysteine	rs1948930	8	A	G	0.297	0.012	0.0026	4.206e-06	0.3	-0.041	0.035	0.25
cysteine	rs2712113	4	A	T	0.7916	0.0256	0.0056	4.42e-06	0.79	-0.049	0.038	0.2
cysteine	rs4395681	5	T	C	0.9641	0.0282	0.006	2.911e-06	0.97	-0.1	0.087	0.25
cysteine	rs4602889	8	A	G	0.8859	0.016	0.0035	3.569e-06	0.84	-0.032	0.044	0.47
cysteine	rs6003971	22	T	G	0.9363	0.0231	0.0052	8.098e-06	0.91	-0.038	0.058	0.52
cysteine	rs6920798	6	A	G	0.787	-0.0117	0.0026	9.507e-06	0.8	0.01	0.039	0.8
cysteine	rs7932167	11	T	G	0.7711	0.0119	0.0026	6.663e-06	0.79	0.012	0.039	0.76
cysteine	rs7932390	11	A	G	0.0141	-0.0463	0.0104	8.028e-06	0.018	0.084	0.16	0.59
cysteine	rs9317482	13	T	C	0.0561	-0.0243	0.0054	6.155e-06	0.071	0.032	0.061	0.6
cysteine	rs9572772	13	T	G	0.0129	-0.0902	0.0197	4.648e-06	0.013	-0.31	0.23	0.17
cysteine	rs9607409	22	A	G	0.1215	0.0156	0.0035	7.249e-06	0.12	0.022	0.047	0.64
cysteine	rs9696891	9	T	C	0.0189	0.0936	0.0209	7.654e-06	0.14	0.0076	0.044	0.86
cysteine-glutathione disulfide	rs11150072	16	A	G	0.7148	0.0394	0.0083	2.383e-06	0.64	-0.013	0.033	0.7
cysteine-glutathione disulfide	rs12260890	10	T	C	0.9341	-0.0596	0.0131	5.625e-06	0.93	0.029	0.062	0.64
cysteine-glutathione disulfide	rs12895662	14	T	C	0.6305	-0.0302	0.0062	1.236e-06	0.62	0.029	0.032	0.36
cysteine-glutathione disulfide	rs2017869	22	C	G	0.3688	-0.0458	0.0072	1.705e-10	0.37	0.037	0.033	0.27
cysteine-glutathione disulfide	rs2688	17	T	G	0.6039	0.0321	0.0067	1.459e-06	0.59	0.038	0.034	0.27
cysteine-glutathione disulfide	rs4340260	14	T	C	0.4537	-0.0363	0.0077	2.669e-06	0.43	0.059	0.031	0.06
cysteine-glutathione disulfide	rs4758441	11	A	G	0.2648	-0.0295	0.0065	5.305e-06	0.26	-0.019	0.036	0.6
cysteine-glutathione disulfide	rs7218918	17	A	G	0.4081	-0.0296	0.0065	4.633e-06	0.4	-0.0029	0.034	0.93
cysteine-glutathione disulfide	rs967008	5	A	C	0.2159	-0.0319	0.0071	5.95e-06	0.22	-0.059	0.037	0.12
dimethylarginine (SDMA + ADMA)	rs10494658	1	T	G	0.8351	-0.0087	0.0018	2.043e-06	0.85	0.024	0.043	0.58
dimethylarginine (SDMA + ADMA)	rs10502051	11	A	G	0.8198	-0.0083	0.0018	4.428e-06	0.81	-0.02	0.04	0.62
dimethylarginine (SDMA + ADMA)	rs11199575	10	A	G	0.2001	0.0088	0.0018	8.702e-07	0.2	-0.046	0.039	0.24
dimethylarginine (SDMA + ADMA)	rs11232962	11	T	G	0.2475	0.0176	0.0037	1.598e-06	0.28	0.021	0.035	0.55
dimethylarginine (SDMA + ADMA)	rs11638718	15	A	G	0.7783	0.0081	0.0018	4.623e-06	0.8	-0.054	0.038	0.16
dimethylarginine (SDMA + ADMA)	rs11679051	2	T	C	0.7521	0.0081	0.0018	4.141e-06	0.77	-0.027	0.037	0.46
dimethylarginine (SDMA + ADMA)	rs12563233	1	T	G	0.1915	-0.0079	0.0018	9.203e-06	0.25	0.023	0.036	0.52
dimethylarginine (SDMA + ADMA)	rs12630769	3	T	C	0.8174	-0.0083	0.0018	4.187e-06	0.82	0.018	0.04	0.66
dimethylarginine (SDMA + ADMA)	rs13415885	2	A	G	0.8225	0.0081	0.0018	7.429e-06	0.82	0.035	0.04	0.38
dimethylarginine (SDMA + ADMA)	rs16907462	11	T	C	0.8249	0.0081	0.0018	7.23e-06	0.83	-0.029	0.042	0.48
dimethylarginine (SDMA + ADMA)	rs17009264	12	T	C	0.9545	-0.0355	0.0077	4.512e-06	0.95	-0.039	0.069	0.57
dimethylarginine (SDMA + ADMA)	rs1756740	10	A	G	0.2327	0.0077	0.0017	9.158e-06	0.27	0.036	0.036	0.31
dimethylarginine (SDMA + ADMA)	rs1850396	15	A	T	0.251	-0.008	0.0018	4.665e-06	0.28	0.046	0.035	0.19
dimethylarginine (SDMA + ADMA)	rs2062632	3	T	C	0.7848	0.008	0.0018	7.493e-06	0.78	0.036	0.038	0.35
dimethylarginine (SDMA + ADMA)	rs2305929	2	A	G	0.819	0.0084	0.0018	2.615e-06	0.83	0.019	0.043	0.66
dimethylarginine (SDMA + ADMA)	rs248928	5	C	G	0.5227	-0.0075	0.0017	9.777e-06	0.53	0.034	0.031	0.28
dimethylarginine (SDMA + ADMA)	rs27852	5	A	C	0.2959	-0.0083	0.0018	2.183e-06	0.3	-0.014	0.034	0.68
dimethylarginine (SDMA + ADMA)	rs300585	20	A	G	0.3107	0.0084	0.0017	1.192e-06	0.33	-0.019	0.035	0.59
dimethylarginine (SDMA + ADMA)	rs3014614	1	T	G	0.922	-0.014	0.003	3.061e-06	0.9	-0.097	0.055	0.078
dimethylarginine (SDMA + ADMA)	rs3797510	5	C	G	0.8426	-0.0085	0.0018	2.707e-06	0.83	-0.011	0.041	0.79
dimethylarginine (SDMA + ADMA)	rs4518383	5	A	G	0.8068	-0.0083	0.0018	3.89e-06	0.78	0.044	0.038	0.25
dimethylarginine (SDMA + ADMA)	rs4654403	1	T	C	0.0556	0.0168	0.0038	8.514e-06	0.069	0.11	0.065	0.09
dimethylarginine (SDMA + ADMA)	rs468327	5	A	G	0.2159	0.0088	0.0018	1.18e-06	0.22	-0.022	0.038	0.56
dimethylarginine (SDMA + ADMA)	rs598610	18	T	C	0.6799	-0.0078	0.0017	7.477e-06	0.67	0.019	0.034	0.57
dimethylarginine (SDMA + ADMA)	rs6056032	20	C	G	0.9196	-0.0128	0.0026	1.271e-06	0.92	0.0004	0.057	0.99
dimethylarginine (SDMA + ADMA)	rs6107895	20	A	G	0.1405	-0.0249	0.0046	6.175e-08	0.14	0.016	0.045	0.71
dimethylarginine (SDMA + ADMA)	rs643853	21	A	G	0.1863	-0.0084	0.0019	7.11e-06	0.18	-0.0028	0.044	0.95
dimethylarginine (SDMA + ADMA)	rs6538186	12	T	C	0.2552	0.0091	0.0018	1.95e-07	0.32	0.035	0.033	0.29
dimethylarginine (SDMA + ADMA)	rs6580088	5	T	C	0.23	-0.0079	0.0018	8.8e-06	0.26	-0.016	0.036	0.66
dimethylarginine (SDMA + ADMA)	rs6675940	1	T	C	0.1977	0.0079	0.0018	8.839e-06	0.19	0.059	0.039	0.13
dimethylarginine (SDMA + ADMA)	rs6688105	1	T	C	0.703	-0.0079	0.0017	4.863e-06	0.7	0.0071	0.034	0.83
dimethylarginine (SDMA + ADMA)	rs6774085	3	A	C	0.8285	-0.008	0.0018	7.702e-06	0.82	0.065	0.041	0.11
dimethylarginine (SDMA + ADMA)	rs6886404	5	A	C	0.7536	0.008	0.0018	5.237e-06	0.77	0.017	0.037	0.64
dimethylarginine (SDMA + ADMA)	rs7580094	2	A	G	0.7814	0.0083	0.0018	3.456e-06	0.74	0.055	0.036	0.13
dimethylarginine (SDMA + ADMA)	rs8107012	19	T	G	0.8077	-0.008	0.0018	9.118e-06	0.81	-0.045	0.041	0.27
glutamate	rs10866460	4	T	C	0.3424	-0.016	0.0035	4.461e-06	0.34	-0.067	0.033	0.041
glutamate	rs4149121	12	C	G	0.308	0.0158	0.0035	7.694e-06	0.32	-0.0084	0.033	0.8
glutamate	rs7313577	12	C	G	0.4242	-0.0164	0.0035	2.218e-06	0.44	0.003	0.032	0.92
glutamate	rs992534	7	A	T	0.4654	0.0157	0.0035	7.747e-06	0.52	0.034	0.033	0.29
glutamine	rs11596604	10	A	G	0.0236	0.0323	0.0069	2.515e-06	0.067	0.053	0.065	0.41
glutamine	rs11684628	2	A	G	0.2741	0.0052	0.0012	8.303e-06	0.28	-0.011	0.035	0.75
glutamine	rs1363748	16	A	G	0.6984	-0.0051	0.0012	9.836e-06	0.72	0.037	0.035	0.29
glutamine	rs2748991	6	T	C	0.446	-0.007	0.0015	2.342e-06	0.48	-0.022	0.032	0.49
glutamine	rs2911711	2	A	T	0.5497	0.0051	0.0011	4.967e-06	0.51	-0.028	0.034	0.41
glutamine	rs7068278	10	T	G	0.1934	0.0083	0.0018	3.038e-06	0.21	0.056	0.04	0.16
glutamine	rs7304944	12	T	C	0.1271	-0.0131	0.0021	3.478e-10	0.12	-0.11	0.05	0.027
glutamine	rs7313455	12	A	C	0.4395	0.0062	0.0011	2.051e-08	0.44	0.033	0.032	0.29
glutamine	rs7394051	10	T	C	0.7014	0.0055	0.0012	2.175e-06	0.7	-0.026	0.034	0.44
glutaroyl carnitine	rs10003471	4	T	C	0.112	0.02	0.004	5.733e-07	0.12	-0.047	0.051	0.36
glutaroyl carnitine	rs10241456	7	A	G	0.5409	0.0117	0.0026	7.643e-06	0.57	0.026	0.032	0.41
glutaroyl carnitine	rs10455860	6	T	C	0.1399	0.0161	0.0034	2.719e-06	0.13	0.062	0.047	0.18
glutaroyl carnitine	rs1059264	14	T	C	0.3254	-0.0149	0.0027	5.57e-08	0.34	-0.0047	0.034	0.89
glutaroyl carnitine	rs10808736	8	A	C	0.5078	-0.0164	0.0026	1.704e-10	0.5	0.018	0.031	0.56
glutaroyl carnitine	rs10895510	11	T	C	0.9515	-0.0532	0.0114	2.897e-06	0.96	-0.0066	0.081	0.93
glutaroyl carnitine	rs11780215	8	A	G	0.8469	0.0157	0.0034	3.669e-06	0.83	-0.024	0.042	0.56
glutaroyl carnitine	rs12068234	1	A	G	0.0523	-0.0237	0.0052	6.019e-06	0.061	-0.0072	0.07	0.92
glutaroyl carnitine	rs12192135	6	A	G	0.262	-0.0121	0.0026	4.746e-06	0.27	0.044	0.035	0.21
glutaroyl carnitine	rs12202023	6	T	C	0.7878	-0.0137	0.0027	3.913e-07	0.81	-0.0038	0.041	0.93
glutaroyl carnitine	rs12521174	5	A	G	0.9524	0.0267	0.006	7.27e-06	0.94	0.11	0.069	0.11
glutaroyl carnitine	rs12745456	1	T	C	0.7303	0.0119	0.0027	7.322e-06	0.71	0.0035	0.034	0.92
glutaroyl carnitine	rs12976255	19	C	G	0.2074	0.0146	0.0027	5.657e-08	0.23	0.0077	0.038	0.84
glutaroyl carnitine	rs13017871	2	T	C	0.4537	-0.0116	0.0026	9.697e-06	0.47	0.02	0.032	0.53
glutaroyl carnitine	rs1524307	3	T	C	0.4846	0.025	0.0053	1.96e-06	0.48	0.024	0.032	0.45
glutaroyl carnitine	rs16837061	4	A	G	0.7977	0.0119	0.0027	9.776e-06	0.81	0.0018	0.041	0.96
glutaroyl carnitine	rs17608635	4	A	G	0.2319	-0.0134	0.0027	5.005e-07	0.26	0.012	0.035	0.74
glutaroyl carnitine	rs1968757	16	A	G	0.536	-0.0165	0.0025	9.358e-11	0.54	0.0063	0.031	0.84
glutaroyl carnitine	rs273914	5	A	T	0.366	0.0114	0.0026	9.889e-06	0.46	-0.034	0.032	0.29
glutaroyl carnitine	rs3798167	6	T	G	0.2046	-0.0133	0.0027	7.314e-07	0.21	0.046	0.039	0.24
glutaroyl carnitine	rs3809197	12	T	C	0.0135	0.1072	0.021	3.248e-07	0.014	-0.093	0.13	0.48
glutaroyl carnitine	rs4636879	15	T	C	0.1912	0.0125	0.0027	4.958e-06	0.2	0.03	0.039	0.44
glutaroyl carnitine	rs4672596	2	T	C	0.3981	0.0127	0.0026	7.744e-07	0.42	0.027	0.032	0.39
glutaroyl carnitine	rs4673553	2	T	G	0.553	0.0128	0.0026	7.564e-07	0.54	-0.03	0.032	0.35
glutaroyl carnitine	rs4690909	4	C	G	0.6887	0.013	0.0026	7.842e-07	0.71	0.013	0.034	0.71
glutaroyl carnitine	rs4781708	16	T	G	0.4901	-0.0121	0.0026	2.099e-06	0.47	0.041	0.031	0.19
glutaroyl carnitine	rs489052	10	A	G	0.1927	-0.0122	0.0027	6.228e-06	0.19	0.046	0.04	0.24
glutaroyl carnitine	rs6123632	20	T	C	0.1719	0.029	0.0066	9.322e-06	0.15	-0.076	0.046	0.099
glutaroyl carnitine	rs6663121	1	T	C	0.5639	-0.017	0.0026	3.603e-11	0.55	-0.018	0.031	0.56
glutaroyl carnitine	rs6745507	2	C	G	0.6155	-0.0119	0.0026	3.654e-06	0.58	-0.019	0.033	0.56
glutaroyl carnitine	rs683369	6	C	G	0.7735	-0.0142	0.0027	1.067e-07	0.78	0	0.04	1
glutaroyl carnitine	rs6878357	5	T	C	0.2597	0.0118	0.0027	8.583e-06	0.26	-0.043	0.036	0.22
glutaroyl carnitine	rs7248145	19	T	C	0.7249	0.0133	0.0026	3.817e-07	0.71	0.021	0.036	0.56
glutaroyl carnitine	rs7531982	1	A	T	0.5139	0.0113	0.0026	9.078e-06	0.52	-0.023	0.031	0.47
glutaroyl carnitine	rs7633111	3	T	C	0.5766	-0.0125	0.0026	1.927e-06	0.54	-0.0082	0.032	0.8
glutaroyl carnitine	rs7923727	10	A	T	0.5294	-0.0123	0.0026	2.065e-06	0.48	0.037	0.032	0.24
glutaroyl carnitine	rs8012	19	A	G	0.4414	0.0374	0.0027	6.36e-45	0.44	0.037	0.032	0.25
glutaroyl carnitine	rs8044499	16	T	G	0.5866	-0.0113	0.0026	9.7e-06	0.59	0.014	0.032	0.67
glutaroyl carnitine	rs8045344	16	A	G	0.7103	-0.0133	0.0027	6.834e-07	0.73	-0.049	0.037	0.19
glutaroyl carnitine	rs807532	6	T	C	0.0687	0.0202	0.0045	7.46e-06	0.087	0.055	0.055	0.32
glutaroyl carnitine	rs931068	19	T	C	0.6556	0.0115	0.0026	9.21e-06	0.66	0.015	0.033	0.65
glutaroyl carnitine	rs9573172	13	A	G	0.9488	-0.0233	0.0053	9.487e-06	0.95	-0.051	0.073	0.49
glycine	rs1105724	5	A	G	0.8504	0.0165	0.0037	8.288e-06	0.81	0.014	0.04	0.72
glycine	rs11111501	12	T	C	0.0757	-0.0214	0.0047	5.924e-06	0.069	0.089	0.062	0.15
glycine	rs1123227	7	A	C	0.7555	0.0171	0.0039	9.799e-06	0.74	-0.029	0.039	0.47
glycine	rs11578	20	T	C	0.2919	0.0142	0.0027	1.928e-07	0.27	0.08	0.043	0.062
glycine	rs11942622	4	T	G	0.9829	0.0712	0.0152	2.68e-06	0.99	-0.04	0.17	0.81
glycine	rs12339917	9	A	G	0.0274	0.0319	0.007	5.712e-06	0.022	0.027	0.11	0.8
glycine	rs13203202	6	T	C	0.5841	0.0107	0.0024	9.257e-06	0.56	-0.029	0.032	0.36
glycine	rs1652314	2	C	G	0.5152	0.0193	0.0024	1.867e-15	0.49	0.011	0.031	0.73
glycine	rs16917276	10	A	G	0.0322	-0.0311	0.007	8.963e-06	0.032	-0.035	0.09	0.7
glycine	rs1992854	3	T	C	0.3742	-0.011	0.0025	6.979e-06	0.38	0.045	0.032	0.16
glycine	rs2474711	10	C	G	0.7239	-0.0133	0.003	9.353e-06	0.66	-0.016	0.036	0.65
glycine	rs2549899	16	C	G	0.9092	0.0205	0.0046	8.446e-06	0.9	0.003	0.053	0.95
glycine	rs329319	5	A	G	0.4276	0.0127	0.0025	6.504e-07	0.42	0.018	0.033	0.59
glycine	rs47137	6	A	C	0.5788	-0.0113	0.0024	2.992e-06	0.56	-0.057	0.032	0.071
glycine	rs4761007	12	T	C	0.7354	0.0157	0.0031	4.127e-07	0.73	0.01	0.035	0.77
glycine	rs491847	12	A	G	0.3457	-0.0113	0.0025	5.332e-06	0.33	0.023	0.033	0.49
glycine	rs583776	6	T	C	0.6229	-0.0186	0.0042	8.186e-06	0.61	-0.034	0.035	0.34
glycine	rs6433282	2	T	C	0.614	-0.0112	0.0024	4.782e-06	0.63	0.035	0.032	0.27
glycine	rs6759308	2	T	G	0.5918	0.029	0.0024	1.927e-33	0.6	0.0055	0.032	0.87
glycine	rs6951820	7	A	G	0.4338	0.0111	0.0024	4.771e-06	0.45	-0.0074	0.032	0.82
glycine	rs7019788	9	T	C	0.0501	-0.0247	0.0055	7.493e-06	0.063	-0.021	0.064	0.74
glycine	rs7577965	2	T	C	0.3545	0.0161	0.0031	2.359e-07	0.37	0.03	0.034	0.38
glycine	rs7603241	2	A	G	0.4715	-0.0113	0.0024	2.468e-06	0.46	-0.014	0.031	0.66
glycine	rs7608258	2	A	G	0.3249	-0.0109	0.0025	9.977e-06	0.31	0.011	0.034	0.75
glycine	rs7608489	2	A	G	0.4528	0.0149	0.0024	8.575e-10	0.48	-0.0099	0.031	0.75
glycine	rs8082170	17	T	C	0.1804	0.0153	0.0031	1.066e-06	0.17	-0.044	0.042	0.29
glycine	rs8453	1	T	G	0.158	0.0144	0.0032	8.055e-06	0.14	0.027	0.045	0.55
glycine	rs9695498	9	T	C	0.4674	0.0113	0.0024	2.883e-06	0.46	-0.019	0.031	0.54
glycine	rs983498	7	C	G	0.7106	-0.0197	0.0044	7.984e-06	0.74	0.0063	0.036	0.86
histidine	rs10017305	4	T	C	0.7469	-0.0079	0.0012	2.323e-10	0.72	-0.025	0.037	0.5
histidine	rs10805346	4	T	C	0.5579	-0.0055	0.0012	3.26e-06	0.57	0.02	0.032	0.54
histidine	rs12498956	4	A	C	0.433	0.0052	0.0012	8.897e-06	0.43	-0.0026	0.031	0.93
histidine	rs1527683	1	T	C	0.8	0.0061	0.0013	2.168e-06	0.79	0.028	0.039	0.47
histidine	rs2176664	17	T	C	0.2846	-0.0059	0.0012	2.027e-06	0.29	0.035	0.035	0.32
histidine	rs4288369	8	C	G	0.0134	-0.0453	0.0102	9.307e-06	0.013	0.27	0.2	0.19
histidine	rs4768741	12	C	G	0.9153	-0.015	0.0032	3.524e-06	0.91	0.043	0.054	0.42
histidine	rs715	2	T	C	0.7135	0.0059	0.0012	1.651e-06	0.69	-0.035	0.034	0.31
homocitrulline	rs12460876	19	T	C	0.6155	0.0324	0.004	2.374e-16	0.61	0.0098	0.032	0.76
homocitrulline	rs12615551	2	A	G	0.9347	-0.0569	0.0125	5.468e-06	0.95	0.019	0.068	0.78
homocitrulline	rs2215015	14	T	C	0.3426	-0.0195	0.004	1.245e-06	0.37	0.026	0.032	0.42
homocitrulline	rs2243617	10	A	G	0.8747	-0.0284	0.0059	1.615e-06	0.86	-0.05	0.045	0.27
homocitrulline	rs4452760	8	A	G	0.569	-0.0182	0.004	4.332e-06	0.58	-0.023	0.032	0.46
homocitrulline	rs6534307	4	T	G	0.8647	-0.0248	0.0056	8.236e-06	0.85	0.054	0.043	0.21
homocitrulline	rs7256750	19	T	G	0.5342	0.018	0.004	5.06e-06	0.52	0.0009	0.031	0.98
homocitrulline	rs7989427	13	A	T	0.0528	0.0492	0.011	7.843e-06	0.054	-0.071	0.078	0.36
hydroxyisovaleroyl carnitine	rs10145103	14	A	G	0.7832	-0.0201	0.0045	7.876e-06	0.77	-0.028	0.037	0.44
hydroxyisovaleroyl carnitine	rs11180280	12	A	G	0.9821	0.123	0.0272	6.005e-06	0.98	0.02	0.11	0.85
hydroxyisovaleroyl carnitine	rs11242110	5	T	G	0.5156	-0.0173	0.0036	1.769e-06	0.49	0.02	0.033	0.55
hydroxyisovaleroyl carnitine	rs11945259	4	T	C	0.0592	-0.033	0.0071	3.816e-06	0.059	0.056	0.066	0.39
hydroxyisovaleroyl carnitine	rs1499667	1	A	G	0.1418	-0.0209	0.0047	8.907e-06	0.14	0.031	0.045	0.49
hydroxyisovaleroyl carnitine	rs4859156	3	T	G	0.3514	0.0254	0.0036	3.018e-12	0.34	0.022	0.032	0.5
hydroxyisovaleroyl carnitine	rs6025080	20	T	C	0.9782	-0.1125	0.0238	2.221e-06	0.98	-0.11	0.12	0.36
hydroxyisovaleroyl carnitine	rs6084	15	C	G	0.4979	0.0167	0.0037	5.282e-06	0.5	-0.049	0.033	0.13
hydroxyisovaleroyl carnitine	rs9405175	6	A	G	0.178	-0.024	0.0053	5.827e-06	0.19	-0.044	0.04	0.27
indoleacetate	rs1074900	7	A	T	0.4964	-0.0121	0.0027	9.954e-06	0.5	0.046	0.031	0.13
indoleacetate	rs11043255	12	A	G	0.9825	-0.0511	0.0113	6.201e-06	0.98	0.19	0.11	0.065
indoleacetate	rs11242955	6	A	G	0.5528	-0.013	0.0027	1.67e-06	0.56	-0.0076	0.031	0.81
indoleacetate	rs11650196	17	A	G	0.0782	0.03	0.0061	7.59e-07	0.12	0.067	0.049	0.18
indoleacetate	rs12591854	15	A	G	0.02	0.1135	0.0256	8.888e-06	0.022	0.025	0.14	0.86
indoleacetate	rs12650902	4	T	C	0.6109	0.0127	0.0027	3.756e-06	0.59	-0.022	0.032	0.49
indoleacetate	rs12855974	13	A	G	0.8884	0.027	0.006	6.657e-06	0.84	0.019	0.047	0.69
indoleacetate	rs1458095	11	T	C	0.0913	-0.0235	0.0053	8.739e-06	0.086	-0.033	0.057	0.56
indoleacetate	rs1505097	16	A	T	0.2973	-0.0158	0.0035	7.052e-06	0.31	-0.022	0.039	0.57
indoleacetate	rs16994074	4	T	C	0.8549	0.0199	0.0045	7.859e-06	0.85	-0.071	0.045	0.11
indoleacetate	rs17788495	20	A	G	0.9087	0.0234	0.0053	9.293e-06	0.91	-0.048	0.054	0.37
indoleacetate	rs1886152	13	A	G	0.3789	0.0122	0.0027	8.341e-06	0.39	-0.048	0.032	0.13
indoleacetate	rs1982406	7	A	G	0.2643	-0.0159	0.0035	6.983e-06	0.25	0.02	0.036	0.58
indoleacetate	rs2002614	17	A	G	0.0114	0.0651	0.0142	4.551e-06	0.024	0.12	0.13	0.37
indoleacetate	rs2166764	3	T	C	0.4647	0.0123	0.0028	9.652e-06	0.46	0.034	0.031	0.28
indoleacetate	rs2494523	1	T	C	0.492	-0.014	0.003	3.061e-06	0.49	0.0025	0.036	0.95
indoleacetate	rs289999	7	T	C	0.6577	-0.018	0.0035	1.914e-07	0.65	-0.069	0.033	0.036
indoleacetate	rs404632	19	T	C	0.1335	-0.0202	0.0044	5.359e-06	0.14	-0.029	0.049	0.56
indoleacetate	rs6497490	16	T	G	0.8823	-0.0305	0.0055	3.487e-08	0.87	0.015	0.062	0.81
indoleacetate	rs7209032	17	T	C	0.7978	-0.0159	0.0036	9.447e-06	0.78	-0.02	0.038	0.59
indoleacetate	rs7591238	2	T	C	0.5001	0.0121	0.0027	9.315e-06	0.51	-0.013	0.031	0.68
indoleacetate	rs792935	9	A	C	0.2048	-0.0165	0.0037	6.861e-06	0.21	0.0042	0.038	0.91
indoleacetate	rs9319010	13	A	G	0.0156	0.1201	0.0262	4.444e-06	0.021	0.062	0.16	0.7
indoleacetate	rs9548086	13	T	G	0.4691	0.0125	0.0027	4.837e-06	0.47	-0.015	0.031	0.63
indolelactate	rs10159475	10	A	G	0.8276	0.0157	0.0034	4.094e-06	0.8	0.042	0.039	0.29
indolelactate	rs10480299	7	T	C	0.7196	-0.0119	0.0027	9.162e-06	0.72	0.05	0.036	0.16
indolelactate	rs10759811	9	A	T	0.653	-0.0119	0.0027	7.025e-06	0.66	-0.0028	0.033	0.93
indolelactate	rs10920539	1	A	T	0.5797	-0.0126	0.0026	1.936e-06	0.61	0.024	0.032	0.45
indolelactate	rs11622516	14	T	C	0.6919	0.0121	0.0027	7.843e-06	0.7	-0.046	0.034	0.18
indolelactate	rs11640977	16	T	C	0.8668	-0.0191	0.0042	6.586e-06	0.88	0.084	0.047	0.076
indolelactate	rs12526522	6	T	C	0.0349	-0.0369	0.0078	2.553e-06	0.058	-0.046	0.072	0.53
indolelactate	rs12880087	14	A	C	0.1577	-0.0192	0.0043	9.897e-06	0.077	0.049	0.059	0.4
indolelactate	rs13191316	6	C	G	0.4608	-0.0119	0.0026	5.652e-06	0.45	-0.028	0.031	0.37
indolelactate	rs17073667	6	A	G	0.023	0.0856	0.018	1.842e-06	0.024	0.15	0.11	0.18
indolelactate	rs2064381	20	A	T	0.46	-0.0119	0.0026	5.901e-06	0.47	0.043	0.031	0.17
indolelactate	rs2259043	9	A	G	0.2441	-0.0188	0.0034	4.3e-08	0.29	-0.0035	0.034	0.92
indolelactate	rs2511986	11	C	G	0.7684	0.0153	0.0034	7.625e-06	0.76	-0.045	0.039	0.25
indolelactate	rs2689672	1	T	G	0.7286	0.0119	0.0027	9.5e-06	0.75	-0.015	0.036	0.67
indolelactate	rs314702	2	T	C	0.1751	0.0155	0.0035	7.534e-06	0.2	0.03	0.04	0.44
indolelactate	rs7503709	17	T	C	0.4574	-0.0129	0.0028	3.302e-06	0.46	0.048	0.042	0.26
indolelactate	rs7727858	5	A	G	0.8891	-0.0205	0.0042	1.077e-06	0.88	0.044	0.049	0.36
indolelactate	rs866251	5	T	C	0.1546	0.0156	0.0035	8.317e-06	0.16	-0.03	0.042	0.48
indolelactate	rs940008	17	A	G	0.4416	0.0251	0.0054	2.636e-06	0.45	-0.0085	0.031	0.79
indolelactate	rs9648355	7	A	G	0.7169	0.0122	0.0027	6.779e-06	0.71	-0.039	0.035	0.26
indolelactate	rs967352	1	T	C	0.011	-0.068	0.015	5.806e-06	0.017	-0.074	0.18	0.67
indolepropionate	rs11723177	4	A	G	0.6509	0.0171	0.0038	5.752e-06	0.65	-0.024	0.033	0.47
indolepropionate	rs12612135	2	T	G	0.6957	-0.0173	0.0038	4.135e-06	0.71	0.043	0.034	0.2
indolepropionate	rs13173207	5	A	G	0.5657	0.0168	0.0037	7.35e-06	0.58	-0.011	0.031	0.74
indolepropionate	rs13399191	2	C	G	0.9418	0.0369	0.0083	8.262e-06	0.91	-0.087	0.057	0.12
indolepropionate	rs17138024	11	A	G	0.0597	-0.0926	0.0208	8.582e-06	0.085	-0.068	0.069	0.33
indolepropionate	rs17398720	7	A	G	0.739	0.0172	0.0038	7.496e-06	0.73	-0.023	0.035	0.52
indolepropionate	rs2012461	16	A	G	0.7317	0.0312	0.0044	2.264e-12	0.67	0.0082	0.038	0.83
indolepropionate	rs2878559	1	T	C	0.6236	-0.0167	0.0038	8.9e-06	0.6	0.017	0.032	0.59
indolepropionate	rs450932	21	T	C	0.6043	-0.018	0.0038	1.603e-06	0.62	-0.0067	0.033	0.84
indolepropionate	rs4941973	13	A	T	0.11	0.0255	0.0056	6.253e-06	0.12	0.013	0.049	0.8
indolepropionate	rs6011040	20	A	G	0.3141	-0.018	0.0038	2.722e-06	0.36	0.065	0.033	0.052
indolepropionate	rs6957421	7	A	G	0.1573	-0.0468	0.0102	4.568e-06	0.18	0.032	0.041	0.43
indolepropionate	rs7570971	2	A	C	0.3292	0.0171	0.0038	5.268e-06	0.31	-0.032	0.038	0.41
indolepropionate	rs8093526	18	T	C	0.4585	0.0355	0.0073	1.018e-06	0.46	0.033	0.033	0.32
indolepropionate	rs900429	3	T	C	0.8442	0.0215	0.0048	7.224e-06	0.84	0.023	0.044	0.59
indolepropionate	rs9302387	16	A	C	0.501	-0.0281	0.0037	4.278e-14	0.5	0.014	0.037	0.71
indolepropionate	rs9807015	17	T	C	0.6014	0.0324	0.0073	9.557e-06	0.59	0.042	0.032	0.18
isobutyrylcarnitine	rs1171617	10	T	G	0.7803	0.0252	0.0048	1.722e-07	0.78	-0.0045	0.037	0.9
isobutyrylcarnitine	rs1251079	1	T	C	0.3984	0.0159	0.0036	8.211e-06	0.39	-0.032	0.031	0.31
isobutyrylcarnitine	rs12629505	3	A	G	0.3981	0.017	0.0036	2.208e-06	0.38	-0.034	0.033	0.3
isobutyrylcarnitine	rs13262318	8	A	G	0.9831	0.0668	0.0143	3.027e-06	0.97	0.015	0.1	0.88
isobutyrylcarnitine	rs1801591	15	A	G	0.09	0.035	0.0074	2.342e-06	0.099	-0.068	0.052	0.19
isobutyrylcarnitine	rs3134034	8	T	C	0.5354	0.031	0.0068	4.512e-06	0.54	-0.019	0.031	0.54
isobutyrylcarnitine	rs3798189	6	T	G	0.4912	0.0167	0.0036	3.418e-06	0.5	-0.028	0.031	0.36
isobutyrylcarnitine	rs6939741	6	A	G	0.5395	0.0222	0.0043	2.139e-07	0.55	-0.014	0.032	0.67
isobutyrylcarnitine	rs7820633	8	A	G	0.6205	-0.017	0.0036	2.944e-06	0.66	-0.039	0.034	0.25
isobutyrylcarnitine	rs8036703	15	A	G	0.5012	0.0225	0.0036	2.83e-10	0.52	0.021	0.031	0.5
isobutyrylcarnitine	rs8191808	6	C	G	0.9695	0.0928	0.0112	1.284e-16	0.99	0.068	0.35	0.85
isobutyrylcarnitine	rs9295122	6	T	C	0.4125	0.0203	0.0036	1.855e-08	0.39	0.014	0.032	0.66
isobutyrylcarnitine	rs9456506	6	A	G	0.9196	-0.0321	0.007	5.094e-06	0.91	-0.016	0.056	0.77
isobutyrylcarnitine	rs959046	11	C	G	0.4	0.0178	0.0037	1.118e-06	0.41	0.012	0.032	0.7
isobutyrylcarnitine	rs998075	6	A	G	0.5269	-0.039	0.0035	3.796e-28	0.53	-0.001	0.031	0.97
isoleucine	rs10063205	5	T	C	0.1559	0.008	0.0017	4.058e-06	0.21	-0.048	0.043	0.27
isoleucine	rs11128879	3	T	C	0.1208	-0.0078	0.0018	9.564e-06	0.13	-0.0056	0.047	0.9
isoleucine	rs12707434	7	A	G	0.9639	-0.0366	0.008	4.647e-06	0.98	-0.11	0.14	0.44
isoleucine	rs161503	5	T	C	0.1176	0.008	0.0018	6.867e-06	0.14	0.0064	0.047	0.89
isoleucine	rs1618996	8	A	G	0.1298	0.0091	0.0018	3.78e-07	0.11	-0.059	0.054	0.28
isoleucine	rs1895999	12	A	G	0.1699	-0.0151	0.0032	3.434e-06	0.17	-0.0027	0.041	0.95
isoleucine	rs2397972	15	A	G	0.054	0.012	0.0026	4.045e-06	0.064	0.071	0.063	0.26
isoleucine	rs2429155	12	A	T	0.1144	0.008	0.0018	6.777e-06	0.11	0.017	0.05	0.73
isoleucine	rs3760605	18	T	C	0.8912	0.0079	0.0018	9.799e-06	0.89	0.092	0.052	0.074
isoleucine	rs4086666	11	T	G	0.8804	0.0083	0.0018	2.422e-06	0.88	0.02	0.047	0.67
isoleucine	rs4325745	2	T	C	0.596	-0.009	0.002	6.795e-06	0.58	0.048	0.032	0.14
isoleucine	rs4562384	9	T	C	0.7166	0.0075	0.0017	5.497e-06	0.63	-0.005	0.033	0.88
isoleucine	rs503360	11	A	G	0.8799	0.0081	0.0018	4.785e-06	0.88	-0.011	0.05	0.82
isoleucine	rs6084839	20	A	C	0.9446	-0.0123	0.0027	3.994e-06	0.92	-0.059	0.062	0.34
isoleucine	rs6101153	20	A	G	0.8897	-0.008	0.0018	8.264e-06	0.88	-0.11	0.06	0.063
isoleucine	rs6841731	4	A	G	0.52	0.0074	0.0015	1.604e-06	0.5	0.013	0.031	0.67
isoleucine	rs7340968	4	A	C	0.027	0.0333	0.0075	9.053e-06	0.027	0.12	0.11	0.3
isoleucine	rs7530270	1	A	C	0.2	-0.0085	0.0018	1.509e-06	0.28	0.017	0.035	0.63
isovalerylcarnitine	rs10490823	3	T	C	0.5544	-0.0126	0.0027	3.819e-06	0.54	-0.009	0.031	0.77
isovalerylcarnitine	rs11051552	12	A	G	0.5217	-0.0121	0.0027	8.474e-06	0.51	0.035	0.031	0.26
isovalerylcarnitine	rs11242110	5	T	G	0.5144	-0.0236	0.0033	9.766e-13	0.49	0.02	0.033	0.55
isovalerylcarnitine	rs11242111	5	A	G	0.0527	-0.0326	0.0067	1.23e-06	0.048	-0.0089	0.076	0.91
isovalerylcarnitine	rs12494255	3	A	G	0.7684	0.0308	0.0066	2.724e-06	0.77	0.0034	0.038	0.93
isovalerylcarnitine	rs13075137	3	T	C	0.4448	-0.0242	0.0054	7.514e-06	0.47	-0.011	0.032	0.74
isovalerylcarnitine	rs1453184	15	A	G	0.4342	0.0172	0.0033	1.977e-07	0.47	0.0086	0.033	0.79
isovalerylcarnitine	rs16874160	8	A	G	0.9858	0.137	0.0272	4.489e-07	0.97	0.072	0.1	0.48
isovalerylcarnitine	rs2501856	1	C	G	0.5446	0.0122	0.0027	5.843e-06	0.53	-0.064	0.031	0.041
isovalerylcarnitine	rs250665	5	A	C	0.7644	0.0163	0.0035	2.684e-06	0.76	-0.046	0.036	0.2
isovalerylcarnitine	rs2706399	5	A	G	0.5019	-0.0121	0.0027	8.177e-06	0.5	0.067	0.031	0.033
isovalerylcarnitine	rs2852371	11	A	G	0.5831	0.0126	0.0027	3.968e-06	0.57	-0.0051	0.032	0.87
isovalerylcarnitine	rs3092981	15	T	C	0.1271	0.0203	0.0045	6.456e-06	0.13	0.012	0.049	0.8
isovalerylcarnitine	rs3914026	5	A	G	0.5198	-0.0208	0.0027	1.282e-14	0.49	-0.035	0.032	0.28
isovalerylcarnitine	rs4505564	2	T	C	0.7913	0.0163	0.0036	4.935e-06	0.8	0.04	0.039	0.31
isovalerylcarnitine	rs4625094	9	T	C	0.585	-0.0128	0.0027	2.229e-06	0.56	-0.051	0.031	0.1
isovalerylcarnitine	rs624526	1	T	C	0.4338	-0.013	0.0027	1.794e-06	0.42	0.01	0.031	0.74
isovalerylcarnitine	rs7106005	11	T	C	0.8158	0.0204	0.0041	7.658e-07	0.81	-0.035	0.04	0.39
isovalerylcarnitine	rs7668227	4	A	G	0.9017	0.0238	0.0053	7.858e-06	0.88	0.032	0.049	0.52
isovalerylcarnitine	rs7752054	6	A	G	0.5733	0.013	0.0027	1.604e-06	0.56	-0.018	0.031	0.56
isovalerylcarnitine	rs8007846	14	A	G	0.5509	0.0122	0.0027	8.394e-06	0.57	-0.013	0.032	0.68
isovalerylcarnitine	rs8042255	15	T	C	0.1091	0.0217	0.0044	9.402e-07	0.12	-0.04	0.049	0.41
isovalerylcarnitine	rs891404	8	A	G	0.4842	0.0122	0.0027	7.49e-06	0.48	-0.014	0.031	0.65
isovalerylcarnitine	rs9969033	6	A	G	0.8111	-0.0161	0.0036	6.663e-06	0.83	0.047	0.042	0.26
kynurenine	rs1014429	2	A	C	0.6412	-0.0078	0.0018	9.672e-06	0.64	-0.025	0.033	0.45
kynurenine	rs10774625	12	A	G	0.4954	0.0143	0.0017	1.47e-16	0.45	-0.073	0.034	0.03
kynurenine	rs10937762	4	A	G	0.5679	0.0078	0.0018	8.16e-06	0.58	-0.025	0.031	0.43
kynurenine	rs11052251	12	A	G	0.8473	0.012	0.0025	2.256e-06	0.84	-0.055	0.042	0.19
kynurenine	rs11057695	12	T	C	0.0566	0.0206	0.0046	8.027e-06	0.072	0.037	0.068	0.59
kynurenine	rs11100203	4	A	G	0.6451	0.0081	0.0017	3.854e-06	0.63	-0.02	0.033	0.54
kynurenine	rs11593042	10	A	T	0.0919	0.0151	0.0033	4.545e-06	0.083	-0.08	0.059	0.18
kynurenine	rs11646849	16	A	G	0.5005	-0.0086	0.0017	6.403e-07	0.52	0.069	0.031	0.025
kynurenine	rs12082398	1	T	C	0.5855	0.0117	0.0024	9.332e-07	0.56	-0.0029	0.032	0.93
kynurenine	rs12490394	3	T	G	0.4967	0.0084	0.0019	8.014e-06	0.55	-0.039	0.042	0.35
kynurenine	rs12937634	17	T	C	0.5397	-0.0082	0.0017	2.279e-06	0.55	-0.027	0.031	0.38
kynurenine	rs16924894	10	A	T	0.024	0.0814	0.0146	2.329e-08	0.021	0.034	0.13	0.79
kynurenine	rs17500140	11	A	T	0.0852	-0.0149	0.0033	6.345e-06	0.088	0.11	0.057	0.057
kynurenine	rs180050	17	T	G	0.5821	0.008	0.0018	7.648e-06	0.57	-0.02	0.033	0.55
kynurenine	rs21327	1	A	G	0.286	0.0095	0.0018	1.245e-07	0.28	0.028	0.035	0.42
kynurenine	rs2214161	17	T	C	0.9576	0.0252	0.0052	1.367e-06	0.94	-0.024	0.068	0.72
kynurenine	rs2320536	4	T	C	0.4131	0.0081	0.0017	3.322e-06	0.45	0.054	0.032	0.091
kynurenine	rs2491302	1	T	C	0.3088	-0.0078	0.0018	8.54e-06	0.32	-0.049	0.033	0.14
kynurenine	rs2500234	1	A	G	0.665	0.0083	0.0017	1.762e-06	0.66	0.033	0.033	0.31
kynurenine	rs2651516	15	T	C	0.6585	0.008	0.0017	4.303e-06	0.65	-0.012	0.033	0.71
kynurenine	rs3111816	4	A	G	0.3717	-0.0081	0.0018	6.289e-06	0.34	0.053	0.033	0.1
kynurenine	rs3788706	22	A	G	0.1302	-0.0117	0.0026	6.102e-06	0.14	0.044	0.046	0.34
kynurenine	rs3809198	12	A	C	0.0199	0.0554	0.012	4.281e-06	0.014	-0.06	0.13	0.65
kynurenine	rs4820242	22	A	G	0.6201	-0.0085	0.0017	9.026e-07	0.61	-0.046	0.032	0.15
kynurenine	rs488303	11	T	C	0.4909	-0.0076	0.0017	9.712e-06	0.48	-0.037	0.032	0.25
kynurenine	rs6424661	1	A	G	0.4039	0.0077	0.0017	8.397e-06	0.43	0.022	0.031	0.48
kynurenine	rs6575633	14	A	T	0.6202	-0.0161	0.0036	8.635e-06	0.62	0.025	0.032	0.43
kynurenine	rs669357	1	A	T	0.3175	-0.0078	0.0017	7.898e-06	0.32	0.014	0.033	0.68
kynurenine	rs6770323	3	T	C	0.4299	-0.008	0.0017	3.331e-06	0.48	-0.025	0.031	0.41
kynurenine	rs6946693	7	T	G	0.7069	0.0102	0.0023	9.181e-06	0.69	0.0017	0.034	0.96
kynurenine	rs7000868	8	A	G	0.6086	0.0092	0.0017	1.272e-07	0.6	-0.0058	0.032	0.86
kynurenine	rs731710	16	A	G	0.6439	-0.0155	0.0017	3.342e-19	0.65	-0.014	0.033	0.67
kynurenine	rs7548008	1	A	G	0.504	0.016	0.0035	3.564e-06	0.51	0.061	0.031	0.047
kynurenine	rs7619096	3	A	C	0.6886	0.008	0.0017	4.916e-06	0.7	0.019	0.035	0.59
kynurenine	rs7619568	3	A	G	0.94	0.0177	0.004	9.527e-06	0.92	-0.004	0.059	0.95
kynurenine	rs7683885	4	T	C	0.4467	-0.0078	0.0017	5.972e-06	0.43	-0.013	0.031	0.67
kynurenine	rs7843776	8	T	C	0.4038	-0.0084	0.0019	7.409e-06	0.42	0.011	0.034	0.74
kynurenine	rs7846217	8	T	C	0.8743	-0.0132	0.0026	3.046e-07	0.87	-0.013	0.047	0.79
kynurenine	rs7911338	10	T	C	0.4744	-0.0081	0.0017	2.787e-06	0.51	-0.03	0.031	0.34
kynurenine	rs8105457	19	A	T	0.4376	0.0079	0.0018	7.568e-06	0.44	0.0048	0.031	0.88
kynurenine	rs9533582	13	A	G	0.0351	-0.0222	0.005	9.996e-06	0.046	0.036	0.081	0.66
kynurenine	rs9857268	3	A	G	0.411	0.008	0.0017	3.072e-06	0.42	0.058	0.031	0.064
leucine	rs10004285	4	A	G	0.374	0.005	0.001	5.733e-07	0.39	0.065	0.032	0.039
leucine	rs1003887	19	T	C	0.651	-0.005	0.001	5.733e-07	0.65	0.04	0.039	0.31
leucine	rs10180318	2	A	G	0.5681	0.0042	0.0009	2.44e-06	0.59	-0.02	0.032	0.53
leucine	rs1025466	5	T	C	0.4062	-0.0041	0.0009	6.253e-06	0.41	-0.022	0.033	0.5
leucine	rs10483512	14	A	G	0.461	0.0041	0.0009	4.706e-06	0.48	-0.0011	0.031	0.97
leucine	rs10736117	10	A	G	0.6265	-0.004	0.0009	8.497e-06	0.62	-0.055	0.032	0.081
leucine	rs10763940	10	A	G	0.3654	0.0048	0.0009	1.174e-07	0.38	-0.025	0.032	0.43
leucine	rs10777730	12	C	G	0.5309	-0.0046	0.0009	2.683e-07	0.53	-0.04	0.031	0.19
leucine	rs10798580	1	A	G	0.4216	-0.0042	0.0009	3.64e-06	0.43	-0.025	0.032	0.42
leucine	rs10810580	9	T	C	0.5583	0.0046	0.0009	3.282e-07	0.55	-0.028	0.032	0.37
leucine	rs10818008	9	T	C	0.4971	0.004	0.0009	5.987e-06	0.5	0.011	0.031	0.73
leucine	rs10828678	10	A	G	0.5105	0.004	0.0009	7.202e-06	0.52	-0.029	0.031	0.35
leucine	rs10881004	12	T	C	0.4823	0.004	0.0009	8.931e-06	0.48	0.0064	0.031	0.84
leucine	rs10911251	1	A	C	0.5759	-0.0047	0.0009	1.584e-07	0.58	0.028	0.031	0.37
leucine	rs10954411	7	A	T	0.3772	0.0043	0.0009	1.809e-06	0.36	-0.0051	0.032	0.88
leucine	rs10973683	9	A	C	0.4002	-0.0041	0.0009	6.541e-06	0.4	-0.011	0.032	0.73
leucine	rs11002782	10	A	G	0.5977	0.0041	0.0009	5.635e-06	0.57	-0.022	0.032	0.5
leucine	rs11007082	10	T	G	0.3779	0.0043	0.0009	1.842e-06	0.35	-0.0018	0.033	0.96
leucine	rs11041723	11	A	C	0.5209	-0.0043	0.0009	1.706e-06	0.51	0.052	0.031	0.093
leucine	rs11117808	1	A	C	0.4457	0.004	0.0009	8.398e-06	0.48	0.034	0.031	0.28
leucine	rs11144511	9	T	C	0.4497	-0.0042	0.0009	8.417e-06	0.47	0.024	0.035	0.5
leucine	rs11203041	10	A	G	0.4458	-0.0043	0.0009	1.953e-06	0.46	-0.018	0.032	0.57
leucine	rs11241916	5	T	C	0.4946	0.0044	0.0009	9.416e-07	0.48	0.03	0.031	0.34
leucine	rs1155801	17	C	G	0.44	-0.004	0.0009	7.814e-06	0.44	0.033	0.031	0.29
leucine	rs11578928	1	A	C	0.4246	0.0041	0.0009	4.748e-06	0.44	-0.024	0.032	0.46
leucine	rs11580409	1	A	C	0.6314	-0.004	0.0009	9.894e-06	0.61	-0.095	0.032	0.0033
leucine	rs11615860	12	A	G	0.3903	-0.004	0.0009	8.047e-06	0.36	0.037	0.032	0.25
leucine	rs11684598	2	A	G	0.4878	-0.004	0.0009	6.676e-06	0.48	-0.0025	0.031	0.94
leucine	rs1172258	3	T	C	0.3795	-0.0046	0.0009	3.103e-07	0.39	0.038	0.031	0.23
leucine	rs11801253	1	A	G	0.5461	0.0043	0.001	7.139e-06	0.54	0.059	0.033	0.072
leucine	rs11868948	17	A	G	0.6435	-0.0042	0.0009	4.628e-06	0.63	0.013	0.033	0.69
leucine	rs11887097	2	A	G	0.4068	-0.0043	0.0009	2.412e-06	0.41	0.0006	0.033	0.98
leucine	rs11940185	4	A	G	0.4886	-0.0044	0.0009	8.551e-07	0.5	-0.072	0.031	0.018
leucine	rs11950442	5	A	G	0.3866	-0.0042	0.0009	3.008e-06	0.4	0.016	0.031	0.6
leucine	rs11952637	5	A	G	0.4212	0.0043	0.0009	4.313e-06	0.42	0.043	0.031	0.17
leucine	rs11988092	8	T	C	0.6185	-0.0046	0.0009	3.287e-07	0.63	0.0028	0.032	0.93
leucine	rs11999261	9	A	T	0.0943	-0.0087	0.0017	6.559e-07	0.09	0.064	0.054	0.24
leucine	rs12047618	1	T	G	0.3271	0.0046	0.0009	4.25e-07	0.31	-0.054	0.034	0.12
leucine	rs12196614	6	A	T	0.9386	0.0107	0.0024	6.418e-06	0.91	-0.0083	0.058	0.89
leucine	rs12344504	9	T	C	0.5957	-0.004	0.0009	6.704e-06	0.6	-0.042	0.032	0.19
leucine	rs12355470	10	T	C	0.6071	-0.004	0.0009	7.675e-06	0.62	-0.027	0.032	0.4
leucine	rs12498703	4	A	G	0.5998	-0.0042	0.0009	2.86e-06	0.59	-0.045	0.031	0.15
leucine	rs12517096	5	A	G	0.422	0.0041	0.0009	8.406e-06	0.43	0.0008	0.031	0.98
leucine	rs12612007	2	A	G	0.3461	0.0044	0.0009	1.202e-06	0.34	0.04	0.033	0.22
leucine	rs12644042	4	T	C	0.5489	-0.004	0.0009	7.935e-06	0.56	0.015	0.031	0.64
leucine	rs12648134	4	T	C	0.5179	0.0041	0.0009	4.985e-06	0.51	-0.021	0.031	0.49
leucine	rs12651056	4	A	G	0.5661	-0.004	0.0009	7.371e-06	0.54	0.037	0.031	0.23
leucine	rs12713072	2	A	T	0.6443	0.0041	0.0009	5.535e-06	0.63	-0.015	0.033	0.65
leucine	rs1278312	10	T	C	0.4008	-0.0042	0.0009	2.867e-06	0.41	0.0067	0.032	0.83
leucine	rs1292666	1	T	C	0.4667	0.0045	0.0009	6.441e-07	0.44	-0.028	0.036	0.44
leucine	rs130561	22	A	C	0.5521	-0.0046	0.0009	3.613e-07	0.53	-0.056	0.031	0.07
leucine	rs13075986	3	T	G	0.6413	0.004	0.0009	9.767e-06	0.65	-0.0087	0.032	0.78
leucine	rs13130810	4	T	C	0.4401	0.004	0.0009	7.791e-06	0.45	-0.0079	0.031	0.8
leucine	rs13165077	5	A	G	0.3821	0.0041	0.0009	8.983e-06	0.39	0.0044	0.032	0.89
leucine	rs13224934	7	T	C	0.5756	0.0046	0.0009	4.119e-07	0.56	-0.0007	0.031	0.98
leucine	rs1333213	10	T	C	0.5703	-0.0041	0.0009	4.31e-06	0.54	-0.033	0.031	0.29
leucine	rs1334318	6	A	G	0.3572	0.0044	0.0009	1.008e-06	0.37	-0.027	0.032	0.41
leucine	rs1360820	13	A	G	0.4963	-0.0042	0.0009	2.154e-06	0.5	0.024	0.03	0.43
leucine	rs1368532	10	T	C	0.3842	-0.004	0.0009	8.855e-06	0.39	-0.0021	0.033	0.95
leucine	rs1428203	5	T	G	0.4117	0.0045	0.0009	5.513e-07	0.41	-0.06	0.031	0.055
leucine	rs1463301	12	T	C	0.5742	-0.0049	0.0009	7.493e-08	0.57	0.049	0.034	0.14
leucine	rs1509396	2	C	G	0.5174	0.0046	0.0009	4.456e-07	0.5	0.066	0.032	0.042
leucine	rs1511027	8	T	C	0.5519	0.0041	0.0009	5.629e-06	0.54	-0.011	0.031	0.72
leucine	rs1519309	4	T	C	0.6543	-0.0043	0.0009	1.873e-06	0.65	0.043	0.033	0.18
leucine	rs1541245	1	T	C	0.5318	-0.0048	0.0009	7.988e-08	0.54	-0.022	0.031	0.47
leucine	rs1558789	12	A	C	0.51	0.0045	0.0009	3.523e-07	0.51	-0.018	0.031	0.56
leucine	rs1560625	2	T	G	0.4972	-0.004	0.0009	6.869e-06	0.51	0.025	0.031	0.43
leucine	rs1564480	8	A	G	0.4765	0.0045	0.0009	6.681e-07	0.47	0.036	0.031	0.24
leucine	rs1581568	7	A	G	0.451	-0.0042	0.0009	3.127e-06	0.48	-0.01	0.031	0.75
leucine	rs1619856	1	T	C	0.5791	-0.004	0.0009	6.815e-06	0.59	0.01	0.031	0.74
leucine	rs1654495	19	A	C	0.5709	0.0048	0.0009	1.036e-07	0.55	0.045	0.031	0.15
leucine	rs167648	2	A	C	0.4439	-0.0041	0.0009	4.515e-06	0.46	0.0061	0.033	0.85
leucine	rs1677193	12	A	C	0.6122	-0.0044	0.0009	1.246e-06	0.61	0.0049	0.033	0.88
leucine	rs1684807	6	T	C	0.5914	0.004	0.0009	8.179e-06	0.57	0.021	0.031	0.51
leucine	rs1705832	3	T	C	0.395	0.0043	0.0009	1.898e-06	0.4	-0.0041	0.032	0.9
leucine	rs17107974	14	T	C	0.1068	-0.0082	0.0017	1.496e-06	0.14	-0.021	0.047	0.65
leucine	rs17173197	7	T	C	0.3872	-0.0044	0.0009	2.464e-06	0.39	-0.06	0.032	0.062
leucine	rs17238008	4	T	C	0.9385	-0.0115	0.0024	1.425e-06	0.94	-0.017	0.065	0.79
leucine	rs17265788	16	C	G	0.2007	0.0071	0.0016	6.629e-06	0.21	0.032	0.039	0.41
leucine	rs17636610	2	A	G	0.5244	0.0043	0.0009	1.812e-06	0.53	-0.061	0.031	0.047
leucine	rs17657877	15	C	G	0.371	-0.004	0.0009	7.334e-06	0.38	0.0003	0.032	0.99
leucine	rs17698229	3	C	G	0.4567	0.0041	0.0009	8.998e-06	0.46	-0.007	0.034	0.84
leucine	rs1795964	12	A	G	0.4091	-0.0044	0.0009	1.978e-06	0.42	0.0057	0.034	0.87
leucine	rs1817551	8	T	C	0.4876	0.004	0.0009	8.898e-06	0.47	-0.032	0.031	0.31
leucine	rs1822834	15	C	G	0.0629	0.0108	0.0024	6.594e-06	0.068	0.047	0.064	0.47
leucine	rs1872800	8	A	T	0.6438	-0.004	0.0009	8.247e-06	0.64	-0.017	0.032	0.6
leucine	rs188423	3	T	C	0.4194	-0.004	0.0009	6.949e-06	0.44	0.0028	0.031	0.93
leucine	rs1884639	20	T	C	0.3865	0.0047	0.0009	2.316e-07	0.36	-0.045	0.035	0.19
leucine	rs1931001	6	T	G	0.3503	-0.0043	0.0009	1.622e-06	0.33	0.0091	0.033	0.78
leucine	rs1945443	11	T	C	0.6297	0.0041	0.0009	6.511e-06	0.63	-0.0031	0.033	0.93
leucine	rs1971105	2	T	G	0.4305	-0.0041	0.0009	6.273e-06	0.45	-0.094	0.032	0.0028
leucine	rs1999120	6	A	G	0.5692	-0.0041	0.0009	4.039e-06	0.56	0.03	0.031	0.34
leucine	rs2046395	8	A	G	0.541	0.0045	0.0009	6.279e-07	0.54	-0.024	0.031	0.44
leucine	rs2057435	10	A	G	0.535	0.0041	0.0009	7.945e-06	0.54	-0.0062	0.031	0.84
leucine	rs2146498	14	A	G	0.5787	0.004	0.0009	8.041e-06	0.55	-0.018	0.032	0.57
leucine	rs2192520	4	T	C	0.5196	0.004	0.0009	9.325e-06	0.5	-0.038	0.032	0.23
leucine	rs2273555	10	A	G	0.5874	0.0044	0.0009	9.212e-07	0.58	-0.012	0.031	0.69
leucine	rs2285137	22	T	C	0.9436	-0.0108	0.0024	5.351e-06	0.95	-0.042	0.071	0.55
leucine	rs2302423	11	A	G	0.55	0.0042	0.0009	2.818e-06	0.51	0.03	0.031	0.34
leucine	rs2373642	7	A	G	0.0138	-0.0536	0.0117	4.722e-06	0.03	0.086	0.11	0.43
leucine	rs2454043	8	A	C	0.588	-0.0047	0.0009	1.852e-07	0.6	0.047	0.032	0.14
leucine	rs2471650	12	T	C	0.5252	-0.0048	0.0009	1.16e-07	0.51	0.0014	0.032	0.97
leucine	rs2478832	10	T	C	0.3996	-0.0041	0.0009	8.046e-06	0.41	0.032	0.033	0.33
leucine	rs2489198	10	A	G	0.5165	-0.0044	0.0009	1.093e-06	0.54	-0.017	0.032	0.58
leucine	rs2513896	8	A	G	0.3526	0.0042	0.001	9.648e-06	0.35	0.038	0.034	0.27
leucine	rs2592208	17	A	C	0.5155	-0.004	0.0009	7.817e-06	0.52	0.0077	0.031	0.81
leucine	rs2595899	3	T	C	0.512	0.005	0.001	5.733e-07	0.49	-0.053	0.031	0.086
leucine	rs2624695	10	T	C	0.5102	-0.004	0.0009	8.941e-06	0.5	-0.045	0.031	0.15
leucine	rs2634945	4	T	C	0.5502	0.0048	0.0009	7.765e-08	0.53	0.029	0.031	0.36
leucine	rs2649733	3	C	G	0.3832	0.0042	0.0009	3.669e-06	0.39	0.066	0.032	0.037
leucine	rs2667698	3	A	C	0.3681	0.0041	0.0009	7.071e-06	0.38	-0.0047	0.032	0.88
leucine	rs2722276	7	A	G	0.523	0.0048	0.0009	8.702e-08	0.54	-0.029	0.031	0.35
leucine	rs2792614	6	T	C	0.4996	-0.0041	0.0009	5.313e-06	0.49	0.028	0.031	0.37
leucine	rs2812137	1	A	G	0.5429	0.0042	0.0009	3.018e-06	0.55	0.016	0.031	0.61
leucine	rs2834741	21	A	T	0.4865	0.0041	0.0009	5.993e-06	0.5	0.0084	0.031	0.79
leucine	rs2834803	21	A	G	0.5707	0.004	0.0009	8.134e-06	0.56	0.0027	0.032	0.93
leucine	rs2898645	17	T	C	0.545	-0.005	0.001	5.733e-07	0.55	0.015	0.031	0.62
leucine	rs2924146	3	C	G	0.3898	0.0042	0.0009	2.877e-06	0.42	-0.031	0.032	0.33
leucine	rs308780	11	T	C	0.4655	-0.0042	0.0009	2.861e-06	0.46	-0.017	0.032	0.6
leucine	rs348869	3	A	G	0.5108	-0.0043	0.0009	1.954e-06	0.51	0.052	0.031	0.094
leucine	rs3775574	4	A	G	0.6047	-0.0044	0.0009	3.133e-06	0.61	0.012	0.033	0.71
leucine	rs37959	7	T	C	0.3912	0.0044	0.0009	1.708e-06	0.41	0.026	0.034	0.45
leucine	rs3819041	21	C	G	0.5829	-0.0044	0.0009	1.114e-06	0.58	0.035	0.032	0.27
leucine	rs3906146	9	T	C	0.4446	0.004	0.0009	7.774e-06	0.45	0.049	0.031	0.11
leucine	rs390836	20	A	T	0.415	0.0045	0.0009	8.059e-07	0.41	0.015	0.032	0.64
leucine	rs3924223	1	A	G	0.549	-0.0041	0.0009	6.182e-06	0.54	0.015	0.031	0.63
leucine	rs3983526	9	T	C	0.5244	0.004	0.0009	8.22e-06	0.54	0.0007	0.031	0.98
leucine	rs4016189	2	C	G	0.4191	0.0045	0.0009	4.741e-07	0.44	0.049	0.031	0.12
leucine	rs4073959	11	A	G	0.4711	0.0041	0.0009	6.184e-06	0.44	0.0023	0.031	0.94
leucine	rs4074961	1	T	C	0.4317	-0.0044	0.001	4.228e-06	0.44	-0.014	0.031	0.66
leucine	rs4077470	12	T	C	0.5403	-0.0045	0.0009	4.646e-07	0.54	-0.0048	0.031	0.88
leucine	rs4148593	3	A	G	0.624	0.005	0.001	5.733e-07	0.64	-0.0074	0.032	0.82
leucine	rs4276770	9	A	G	0.3999	-0.0041	0.0009	5.113e-06	0.4	-0.045	0.032	0.16
leucine	rs440752	2	T	C	0.6472	-0.0046	0.0009	2.689e-07	0.64	0.012	0.032	0.7
leucine	rs4499783	5	T	C	0.5958	-0.004	0.0009	7.582e-06	0.6	0.037	0.032	0.24
leucine	rs4661637	1	C	G	0.4775	-0.0046	0.0009	3.554e-07	0.45	0.0046	0.031	0.88
leucine	rs4681618	3	A	G	0.5793	-0.0042	0.0009	3.149e-06	0.59	-0.029	0.031	0.35
leucine	rs4726306	7	T	C	0.5692	0.004	0.0009	9.458e-06	0.58	-0.035	0.032	0.26
leucine	rs4741887	9	A	G	0.4584	-0.0047	0.0009	1.68e-07	0.47	0.024	0.031	0.43
leucine	rs4753700	11	A	C	0.5481	0.0041	0.0009	7.565e-06	0.56	-0.018	0.032	0.58
leucine	rs4754098	11	A	G	0.493	-0.0046	0.001	1.652e-06	0.48	0.024	0.031	0.43
leucine	rs4756646	11	A	T	0.4588	-0.0043	0.0009	1.528e-06	0.46	0.006	0.031	0.85
leucine	rs4767229	12	A	G	0.5618	0.004	0.0009	9.994e-06	0.55	0.041	0.031	0.18
leucine	rs4767788	12	A	G	0.4189	0.0047	0.0009	5.738e-07	0.4	0.023	0.034	0.49
leucine	rs477831	11	A	T	0.5102	0.0041	0.0009	4.654e-06	0.51	0.0061	0.031	0.84
leucine	rs477992	1	A	G	0.3228	-0.0047	0.0009	1.999e-07	0.33	0.023	0.033	0.49
leucine	rs4795552	17	A	G	0.3894	-0.0047	0.0009	1.545e-07	0.39	0	0.032	1
leucine	rs4805013	19	A	T	0.5144	0.004	0.0009	9.504e-06	0.57	-0.013	0.032	0.67
leucine	rs481781	3	T	C	0.5409	0.0044	0.0009	9.144e-07	0.52	-0.017	0.031	0.58
leucine	rs4875396	8	T	C	0.4389	0.0042	0.0009	3.274e-06	0.44	0.0031	0.032	0.92
leucine	rs4889294	16	T	C	0.5449	-0.0041	0.0009	3.646e-06	0.57	0.019	0.035	0.57
leucine	rs4920094	21	A	G	0.3912	0.004	0.0009	7.179e-06	0.39	0.058	0.042	0.17
leucine	rs4935115	10	A	G	0.529	0.0045	0.0009	5.754e-07	0.54	-0.043	0.031	0.17
leucine	rs4948202	7	A	G	0.5056	0.0041	0.0009	4.858e-06	0.52	-0.022	0.031	0.48
leucine	rs4957023	5	T	C	0.4896	-0.004	0.0009	8.746e-06	0.5	0.061	0.031	0.047
leucine	rs498475	7	A	G	0.6277	-0.004	0.0009	6.656e-06	0.62	0.012	0.032	0.71
leucine	rs6003916	22	T	C	0.8966	0.0087	0.0018	1.057e-06	0.9	-0.078	0.052	0.13
leucine	rs606798	18	T	G	0.3722	0.004	0.0009	9.901e-06	0.37	-0.015	0.032	0.64
leucine	rs6103893	20	A	C	0.5939	-0.0043	0.0009	2.717e-06	0.62	-0.046	0.032	0.15
leucine	rs618001	11	T	C	0.5857	0.0041	0.0009	4.176e-06	0.6	0.0005	0.032	0.99
leucine	rs629690	12	T	C	0.6458	-0.0041	0.0009	7.511e-06	0.65	0.037	0.035	0.29
leucine	rs637828	18	A	C	0.5424	0.0041	0.0009	5.812e-06	0.58	0.033	0.032	0.29
leucine	rs6470194	8	A	G	0.406	0.005	0.001	5.733e-07	0.38	0.0013	0.039	0.97
leucine	rs6475359	9	A	G	0.4127	-0.0046	0.0009	3.573e-07	0.46	0.015	0.035	0.65
leucine	rs6543342	2	T	C	0.3778	0.004	0.0009	8.561e-06	0.38	0.042	0.032	0.19
leucine	rs6562776	13	A	G	0.6116	-0.0043	0.0009	1.645e-06	0.61	0.04	0.032	0.21
leucine	rs6588636	1	T	C	0.611	-0.004	0.0009	9.935e-06	0.59	0.003	0.032	0.92
leucine	rs666870	11	A	G	0.4235	-0.0042	0.0009	5.732e-06	0.42	0.027	0.033	0.41
leucine	rs6715113	2	A	G	0.5187	0.004	0.0009	7.546e-06	0.53	-0.017	0.031	0.58
leucine	rs6723547	2	T	C	0.4778	0.004	0.0009	9.42e-06	0.48	-0.024	0.031	0.44
leucine	rs6737109	2	T	C	0.5761	0.0051	0.0009	1.454e-08	0.59	-0.041	0.032	0.2
leucine	rs679563	1	A	G	0.4837	-0.0045	0.0009	7.128e-07	0.48	0.055	0.032	0.081
leucine	rs6820011	4	T	G	0.5152	-0.0051	0.0009	1.182e-08	0.53	0.043	0.031	0.16
leucine	rs6822279	4	A	C	0.3969	-0.0041	0.0009	4.788e-06	0.4	-0.029	0.032	0.37
leucine	rs682359	15	T	G	0.5813	0.004	0.0009	6.342e-06	0.6	0.0066	0.032	0.84
leucine	rs6841731	4	A	G	0.5215	0.0071	0.0009	1.478e-15	0.5	0.013	0.031	0.67
leucine	rs6889147	5	A	T	0.5267	0.0078	0.0017	5.926e-06	0.49	-0.0082	0.034	0.81
leucine	rs697311	11	A	G	0.3792	0.0041	0.0009	4.581e-06	0.38	-0.0069	0.032	0.83
leucine	rs7073430	10	A	C	0.4008	0.004	0.0009	9.946e-06	0.42	-0.02	0.031	0.52
leucine	rs7081719	10	T	C	0.5138	0.004	0.0009	7.676e-06	0.49	0.0029	0.031	0.92
leucine	rs7082507	10	T	G	0.5142	0.0041	0.0009	5.116e-06	0.55	-0.0097	0.031	0.75
leucine	rs7121554	11	T	C	0.2573	-0.007	0.0016	6.309e-06	0.27	-0.0085	0.036	0.81
leucine	rs720293	11	A	G	0.4312	0.0043	0.0009	2.528e-06	0.42	0.0031	0.032	0.92
leucine	rs720625	3	A	G	0.6267	-0.0046	0.0009	4.655e-07	0.63	0.038	0.033	0.25
leucine	rs720816	7	A	G	0.5425	0.004	0.0009	7.764e-06	0.52	-0.05	0.031	0.11
leucine	rs7301176	12	T	C	0.4603	0.0043	0.0009	1.861e-06	0.48	-0.023	0.031	0.47
leucine	rs7329192	13	T	C	0.5277	-0.0042	0.0009	3.165e-06	0.51	0.054	0.031	0.083
leucine	rs7366464	1	T	C	0.1258	-0.0075	0.0017	7.783e-06	0.14	-0.028	0.049	0.57
leucine	rs7420162	2	C	G	0.455	0.005	0.001	2.696e-07	0.47	-0.0006	0.031	0.98
leucine	rs7513382	1	T	G	0.5171	-0.004	0.0009	7.052e-06	0.5	-0.0009	0.031	0.98
leucine	rs7541875	1	A	G	0.5897	-0.004	0.0009	7.651e-06	0.6	-0.04	0.031	0.2
leucine	rs757378	17	A	T	0.6095	-0.0042	0.0009	3.565e-06	0.61	-0.026	0.032	0.41
leucine	rs7584322	2	A	C	0.4742	-0.0048	0.0009	7.033e-08	0.45	-0.0059	0.031	0.85
leucine	rs7584842	2	T	C	0.5379	-0.0051	0.0009	1.892e-08	0.54	0.062	0.033	0.063
leucine	rs759456	2	T	G	0.6263	0.0042	0.0009	3.733e-06	0.64	-0.018	0.034	0.59
leucine	rs7622687	3	A	G	0.4032	-0.0041	0.0009	5.212e-06	0.42	0.021	0.032	0.51
leucine	rs7625991	3	A	C	0.345	-0.0042	0.0009	5.897e-06	0.36	0.025	0.033	0.44
leucine	rs7669967	4	A	G	0.6167	0.004	0.0009	6.827e-06	0.62	0.024	0.032	0.45
leucine	rs7685009	4	A	G	0.6582	-0.0045	0.0009	6.437e-07	0.66	-0.074	0.033	0.026
leucine	rs769630	3	T	C	0.6016	0.0041	0.0009	5.064e-06	0.59	-0.013	0.032	0.67
leucine	rs7738860	6	T	C	0.4518	-0.0044	0.0009	1.312e-06	0.47	0.017	0.031	0.59
leucine	rs7740614	6	A	G	0.4838	-0.0049	0.0009	4.746e-08	0.48	-0.043	0.032	0.18
leucine	rs7795093	7	A	G	0.3813	-0.0044	0.0009	1.474e-06	0.38	0.048	0.033	0.14
leucine	rs7911876	10	T	C	0.4276	0.0043	0.0009	2.757e-06	0.45	0.0021	0.033	0.95
leucine	rs7968823	12	T	C	0.4688	-0.004	0.0009	8.712e-06	0.48	-0.035	0.031	0.26
leucine	rs797348	14	A	G	0.6447	0.004	0.0009	9.666e-06	0.63	0.031	0.034	0.37
leucine	rs7996613	13	T	C	0.4683	-0.004	0.0009	9.674e-06	0.49	0.0035	0.031	0.91
leucine	rs8003702	14	T	G	0.536	0.0042	0.0009	2.446e-06	0.54	-0.0023	0.031	0.94
leucine	rs8012205	14	A	G	0.4966	-0.0042	0.0009	2.564e-06	0.5	-0.0065	0.031	0.83
leucine	rs8023420	15	A	C	0.0972	-0.0076	0.0017	8.852e-06	0.1	0.033	0.052	0.53
leucine	rs8131355	21	A	G	0.5488	-0.0041	0.0009	5.681e-06	0.54	-0.002	0.032	0.95
leucine	rs825885	12	A	G	0.1469	-0.0097	0.002	1.558e-06	0.22	-0.089	0.046	0.055
leucine	rs899273	4	T	C	0.5202	0.0042	0.0009	3.334e-06	0.52	-0.0068	0.032	0.83
leucine	rs900532	5	T	C	0.4524	-0.0044	0.0009	8.99e-07	0.46	-0.027	0.031	0.39
leucine	rs911981	6	A	G	0.5283	-0.0047	0.0009	2.403e-07	0.5	-0.086	0.032	0.0082
leucine	rs923818	3	A	G	0.5072	0.0041	0.0009	6.232e-06	0.5	-0.015	0.031	0.63
leucine	rs9292230	5	T	C	0.6218	0.0041	0.0009	4.63e-06	0.62	0.02	0.032	0.53
leucine	rs9322464	6	T	C	0.47	0.004	0.0009	8.271e-06	0.47	-0.013	0.031	0.69
leucine	rs9369741	6	T	G	0.5822	0.0043	0.0009	2.415e-06	0.58	0.0033	0.032	0.92
leucine	rs9394683	6	T	C	0.5195	-0.004	0.0009	9.054e-06	0.51	0.021	0.031	0.51
leucine	rs9403527	6	T	C	0.3456	0.0045	0.0009	9.914e-07	0.36	-0.049	0.034	0.15
leucine	rs9521172	13	T	G	0.5149	-0.0045	0.0009	5.883e-07	0.52	0.062	0.031	0.045
leucine	rs9541214	13	T	C	0.6529	-0.005	0.0009	3.4e-08	0.65	-0.094	0.033	0.0047
leucine	rs978346	1	C	G	0.428	-0.0049	0.0009	5.726e-08	0.43	0.02	0.031	0.53
leucine	rs979242	20	T	C	0.3692	-0.0043	0.0009	2.45e-06	0.36	0.0073	0.033	0.82
leucine	rs9808116	2	A	T	0.5528	-0.0041	0.0009	4.933e-06	0.54	0.0093	0.033	0.78
leucine	rs9827101	3	A	C	0.5372	0.0045	0.0009	7.787e-07	0.54	0.046	0.031	0.14
leucine	rs982790	13	T	C	0.4106	-0.0044	0.0009	3.74e-06	0.41	-0.0055	0.033	0.87
leucine	rs989960	7	T	C	0.4175	0.0041	0.0009	4.662e-06	0.45	0.036	0.031	0.24
leucine	rs9903421	17	T	C	0.5633	-0.0041	0.0009	7.394e-06	0.6	0.019	0.032	0.54
leucine	rs9983763	21	A	G	0.599	0.0042	0.0009	2.782e-06	0.61	-0.0075	0.032	0.81
levulinate (4-oxovalerate)	rs10148244	14	A	C	0.72	0.0086	0.0019	9.51e-06	0.7	0.08	0.034	0.02
levulinate (4-oxovalerate)	rs10514491	16	T	C	0.6719	0.0088	0.002	7.285e-06	0.69	0.043	0.035	0.21
levulinate (4-oxovalerate)	rs1063429	3	A	T	0.5087	0.0091	0.0019	2.971e-06	0.49	-0.014	0.031	0.65
levulinate (4-oxovalerate)	rs109843	5	A	T	0.5886	-0.0087	0.0019	7.145e-06	0.55	0.076	0.032	0.016
levulinate (4-oxovalerate)	rs11222082	11	C	G	0.8851	-0.0137	0.0029	2.731e-06	0.89	0.075	0.049	0.12
levulinate (4-oxovalerate)	rs11776902	8	A	G	0.6567	-0.0091	0.0019	3.214e-06	0.64	-0.037	0.033	0.27
levulinate (4-oxovalerate)	rs12406448	1	T	C	0.983	0.1301	0.0292	8.127e-06	0.98	0.21	0.14	0.14
levulinate (4-oxovalerate)	rs12498629	4	T	C	0.2767	-0.0086	0.002	9.338e-06	0.28	-0.083	0.035	0.017
levulinate (4-oxovalerate)	rs12529041	6	A	G	0.2827	-0.0088	0.002	7.042e-06	0.32	-0.054	0.034	0.11
levulinate (4-oxovalerate)	rs12616207	2	A	G	0.2818	0.0099	0.002	4.164e-07	0.29	-0.013	0.034	0.71
levulinate (4-oxovalerate)	rs12787323	11	T	G	0.6649	0.0093	0.002	1.646e-06	0.69	0.038	0.034	0.26
levulinate (4-oxovalerate)	rs12871836	13	A	C	0.4654	-0.0093	0.0019	1.531e-06	0.51	0.018	0.033	0.58
levulinate (4-oxovalerate)	rs1317473	2	T	C	0.5809	0.0086	0.0019	8.904e-06	0.57	-0.025	0.031	0.42
levulinate (4-oxovalerate)	rs13238592	7	A	C	0.5161	0.0087	0.0019	8.497e-06	0.52	0.041	0.033	0.21
levulinate (4-oxovalerate)	rs13268221	8	T	C	0.5305	-0.0088	0.0019	6.217e-06	0.54	0.042	0.031	0.19
levulinate (4-oxovalerate)	rs13278849	8	A	G	0.73	-0.013	0.002	2.786e-11	0.74	0.016	0.035	0.65
levulinate (4-oxovalerate)	rs13395555	2	T	C	0.4714	0.0086	0.0019	8.249e-06	0.45	-0.016	0.032	0.61
levulinate (4-oxovalerate)	rs1389052	3	T	C	0.7199	0.0087	0.002	8.954e-06	0.71	0.063	0.035	0.068
levulinate (4-oxovalerate)	rs1457192	8	A	G	0.272	-0.009	0.002	6.795e-06	0.28	-0.0063	0.035	0.86
levulinate (4-oxovalerate)	rs1504313	12	A	C	0.6329	-0.0088	0.0019	6.038e-06	0.64	0.044	0.032	0.17
levulinate (4-oxovalerate)	rs1570248	9	T	C	0.6559	-0.0086	0.0019	9.456e-06	0.66	0.015	0.033	0.66
levulinate (4-oxovalerate)	rs17118209	14	T	C	0.9694	-0.0291	0.0066	9.679e-06	0.96	0.043	0.08	0.6
levulinate (4-oxovalerate)	rs17589032	11	T	G	0.0236	-0.0338	0.0076	8.703e-06	0.023	-0.18	0.11	0.081
levulinate (4-oxovalerate)	rs1769582	14	A	G	0.2711	0.0089	0.002	5.582e-06	0.25	0.048	0.038	0.2
levulinate (4-oxovalerate)	rs1876088	2	A	C	0.6596	-0.0088	0.0019	5.768e-06	0.64	0.038	0.032	0.24
levulinate (4-oxovalerate)	rs1998125	14	T	G	0.5805	-0.0088	0.0019	5.751e-06	0.57	-0.06	0.032	0.058
levulinate (4-oxovalerate)	rs227375	4	T	C	0.4802	0.0097	0.0019	5.756e-07	0.48	-0.033	0.031	0.29
levulinate (4-oxovalerate)	rs2286707	7	T	G	0.2687	-0.0087	0.002	9.496e-06	0.28	-0.013	0.035	0.71
levulinate (4-oxovalerate)	rs2434210	16	A	T	0.8346	-0.0139	0.0029	1.301e-06	0.85	0.059	0.044	0.18
levulinate (4-oxovalerate)	rs2514587	8	A	G	0.6223	0.01	0.0019	2.999e-07	0.63	0.001	0.033	0.98
levulinate (4-oxovalerate)	rs2781537	9	T	C	0.5547	0.0087	0.0019	7.722e-06	0.58	-0.0034	0.031	0.91
levulinate (4-oxovalerate)	rs302149	7	A	G	0.9691	0.0258	0.0058	9.337e-06	0.97	0.013	0.089	0.88
levulinate (4-oxovalerate)	rs328370	16	T	G	0.722	0.0098	0.0019	5.302e-07	0.71	0.06	0.035	0.093
levulinate (4-oxovalerate)	rs344081	3	T	C	0.8724	-0.0131	0.0029	7.604e-06	0.87	-0.043	0.046	0.35
levulinate (4-oxovalerate)	rs3742766	14	A	G	0.0394	-0.0215	0.0048	8.441e-06	0.051	-0.057	0.072	0.43
levulinate (4-oxovalerate)	rs3789299	9	C	G	0.4556	0.0383	0.0078	9.837e-07	0.44	0.0001	0.033	1
levulinate (4-oxovalerate)	rs4147331	8	A	G	0.393	0.0087	0.0019	7.471e-06	0.38	0.029	0.033	0.38
levulinate (4-oxovalerate)	rs4298477	8	T	C	0.534	0.0087	0.0019	8.401e-06	0.54	-0.043	0.031	0.17
levulinate (4-oxovalerate)	rs4430896	2	A	G	0.4879	-0.0089	0.0019	5.135e-06	0.49	-0.0067	0.031	0.83
levulinate (4-oxovalerate)	rs4434479	6	A	G	0.2901	0.0096	0.0019	8.836e-07	0.31	-0.016	0.034	0.63
levulinate (4-oxovalerate)	rs446125	20	T	G	0.1991	-0.0128	0.0029	9.272e-06	0.25	-0.019	0.041	0.64
levulinate (4-oxovalerate)	rs4818953	21	A	G	0.2853	0.0086	0.0019	9.33e-06	0.3	0.022	0.034	0.51
levulinate (4-oxovalerate)	rs526151	11	T	C	0.4936	0.009	0.0019	3.025e-06	0.49	0.0055	0.031	0.86
levulinate (4-oxovalerate)	rs534408	11	T	G	0.7263	0.0088	0.0019	6.066e-06	0.73	-0.024	0.035	0.5
levulinate (4-oxovalerate)	rs598236	19	T	C	0.7138	-0.0092	0.0019	2.278e-06	0.69	0.02	0.034	0.56
levulinate (4-oxovalerate)	rs624947	11	A	G	0.6784	-0.0094	0.002	1.898e-06	0.7	-0.032	0.035	0.37
levulinate (4-oxovalerate)	rs625676	11	T	C	0.6649	-0.009	0.0019	3.673e-06	0.66	-0.0059	0.033	0.86
levulinate (4-oxovalerate)	rs6476317	9	T	C	0.0729	0.0186	0.0039	1.677e-06	0.087	-0.028	0.055	0.61
levulinate (4-oxovalerate)	rs6513545	20	A	G	0.6085	0.0088	0.0019	5.253e-06	0.62	-0.032	0.032	0.33
levulinate (4-oxovalerate)	rs6738212	2	A	G	0.3037	-0.0089	0.0019	4.294e-06	0.31	0.018	0.035	0.6
levulinate (4-oxovalerate)	rs6798149	3	T	G	0.5167	-0.0092	0.0019	2.573e-06	0.53	-0.059	0.032	0.07
levulinate (4-oxovalerate)	rs6874723	5	T	C	0.3661	0.0091	0.0019	3.17e-06	0.36	-0.0085	0.033	0.8
levulinate (4-oxovalerate)	rs6919834	6	T	C	0.1237	0.0144	0.0029	8.273e-07	0.12	0.071	0.048	0.14
levulinate (4-oxovalerate)	rs7194277	16	C	G	0.6775	-0.0087	0.0019	8.334e-06	0.65	0.049	0.034	0.14
levulinate (4-oxovalerate)	rs727233	12	A	G	0.7351	-0.0089	0.002	6.488e-06	0.76	-0.03	0.038	0.42
levulinate (4-oxovalerate)	rs7541235	1	T	G	0.6521	-0.0103	0.0019	1.149e-07	0.66	-0.015	0.033	0.64
levulinate (4-oxovalerate)	rs7547566	1	C	G	0.4926	0.0089	0.0019	4.06e-06	0.49	-0.015	0.032	0.65
levulinate (4-oxovalerate)	rs7677906	4	T	C	0.5094	0.0087	0.0019	7.071e-06	0.51	0.014	0.031	0.65
levulinate (4-oxovalerate)	rs7776725	7	T	C	0.7339	-0.0086	0.0019	9.274e-06	0.75	-0.054	0.037	0.15
levulinate (4-oxovalerate)	rs7800932	7	T	G	0.4133	0.0088	0.0019	5.515e-06	0.39	-0.015	0.032	0.65
levulinate (4-oxovalerate)	rs892857	11	T	C	0.6572	-0.0091	0.0019	2.833e-06	0.64	-0.015	0.033	0.64
levulinate (4-oxovalerate)	rs922048	18	A	T	0.4049	-0.009	0.0019	3.331e-06	0.4	0.018	0.032	0.56
levulinate (4-oxovalerate)	rs9315429	13	A	T	0.745	0.0087	0.002	8.833e-06	0.73	-0.041	0.035	0.24
levulinate (4-oxovalerate)	rs9539356	13	A	C	0.7252	0.0089	0.0019	4.746e-06	0.73	0.016	0.035	0.64
lysine	rs10165613	2	T	C	0.2254	-0.0078	0.0017	6.787e-06	0.22	-0.024	0.037	0.53
lysine	rs10491431	5	A	C	0.1435	0.0082	0.0018	3.8e-06	0.15	0.033	0.043	0.44
lysine	rs10738383	9	A	G	0.6175	-0.0131	0.0029	7.385e-06	0.62	0.0098	0.032	0.76
lysine	rs10850904	12	T	C	0.127	0.0085	0.0018	2.738e-06	0.13	0.057	0.046	0.22
lysine	rs11600689	11	A	T	0.1616	-0.0103	0.0023	9.136e-06	0.21	0.083	0.041	0.042
lysine	rs11659807	18	C	G	0.1964	-0.0082	0.0017	2.155e-06	0.24	0.0077	0.038	0.84
lysine	rs1169467	14	T	C	0.92	-0.012	0.0026	3.923e-06	0.92	-0.015	0.062	0.81
lysine	rs12268257	10	T	C	0.1339	-0.0082	0.0018	5.591e-06	0.14	0.11	0.045	0.016
lysine	rs13302218	9	A	G	0.932	-0.0118	0.0026	6.799e-06	0.94	0.028	0.063	0.65
lysine	rs1402325	19	A	G	0.1437	-0.008	0.0018	8.23e-06	0.15	0.011	0.043	0.79
lysine	rs1450295	8	T	C	0.8613	0.0083	0.0018	4.287e-06	0.86	-0.003	0.045	0.95
lysine	rs1714369	11	A	G	0.1564	0.0079	0.0018	9.552e-06	0.17	-0.014	0.042	0.74
lysine	rs1894947	16	T	C	0.1801	0.0083	0.0017	1.847e-06	0.18	0.0063	0.041	0.88
lysine	rs1968757	16	A	G	0.5362	0.0086	0.0016	1.025e-07	0.54	0.0063	0.031	0.84
lysine	rs2383208	9	A	G	0.8223	0.0078	0.0017	8.789e-06	0.83	0.012	0.046	0.8
lysine	rs3024536	16	T	C	0.1443	-0.0085	0.0018	1.69e-06	0.14	-0.0036	0.045	0.94
lysine	rs4317453	6	A	G	0.3363	-0.0077	0.0017	9.116e-06	0.37	-0.032	0.035	0.36
lysine	rs4413056	18	T	G	0.245	0.0076	0.0017	8.261e-06	0.22	0.01	0.037	0.78
lysine	rs4785155	16	T	C	0.8489	-0.008	0.0018	8.766e-06	0.85	-0.031	0.047	0.51
lysine	rs6587731	1	T	G	0.1626	-0.0093	0.0018	1.963e-07	0.18	0.054	0.043	0.21
lysine	rs7572149	2	T	C	0.133	0.0088	0.0018	1.002e-06	0.15	0.03	0.045	0.5
lysine	rs7583413	2	T	C	0.8245	0.0082	0.0017	2.62e-06	0.81	0.028	0.04	0.49
lysine	rs9642758	8	A	G	0.1578	0.0086	0.0018	1.282e-06	0.15	-0.0088	0.048	0.85
lysine	rs9943204	1	T	C	0.141	0.0084	0.0018	2.937e-06	0.12	-0.044	0.048	0.36
methionine	rs10055021	5	A	G	0.958	-0.0154	0.0034	5.064e-06	0.95	-0.037	0.069	0.6
methionine	rs1015960	13	A	T	0.4572	-0.0062	0.0014	9.955e-06	0.45	-0.027	0.034	0.42
methionine	rs11232103	11	A	C	0.1151	0.0085	0.0017	3.697e-07	0.12	-0.0081	0.052	0.88
methionine	rs11760350	7	A	G	0.1238	-0.0075	0.0017	7.77e-06	0.12	-0.06	0.047	0.2
methionine	rs16839317	3	T	C	0.8726	-0.0078	0.0017	2.753e-06	0.85	0.036	0.044	0.41
methionine	rs1742639	14	A	G	0.8865	0.0077	0.0017	7.939e-06	0.89	-0.013	0.048	0.78
methionine	rs17478241	14	T	C	0.168	-0.0076	0.0016	2.751e-06	0.2	-0.0085	0.041	0.84
methionine	rs2066415	9	T	C	0.3567	0.0065	0.0015	8.628e-06	0.38	-0.034	0.034	0.32
methionine	rs2418886	1	A	G	0.0489	0.0223	0.0047	1.63e-06	0.071	-0.0022	0.06	0.97
methionine	rs2780242	9	T	C	0.1138	-0.0083	0.0018	3.849e-06	0.12	0.052	0.052	0.32
methionine	rs320480	1	A	C	0.8633	-0.0079	0.0017	3.841e-06	0.86	0.028	0.046	0.55
methionine	rs3740996	11	A	G	0.1208	0.0078	0.0017	4.33e-06	0.12	-0.046	0.047	0.33
methionine	rs4693555	4	T	C	0.2131	-0.0069	0.0016	8.434e-06	0.25	-0.037	0.041	0.37
methionine	rs487946	12	T	G	0.8292	-0.0074	0.0016	3.096e-06	0.81	-0.022	0.042	0.59
methionine	rs6065221	20	T	C	0.1482	-0.0073	0.0016	7.504e-06	0.18	-0.084	0.041	0.038
methionine	rs6533609	4	T	C	0.1429	-0.0077	0.0017	3.776e-06	0.14	0.05	0.045	0.27
methionine	rs6766715	3	A	G	0.128	-0.009	0.002	6.795e-06	0.14	-0.021	0.045	0.65
methionine	rs6960830	7	T	C	0.8851	0.0078	0.0017	4.158e-06	0.87	0.086	0.048	0.071
methionine	rs7570141	2	A	G	0.104	-0.0119	0.0026	6.212e-06	0.12	-0.049	0.052	0.34
methionine	rs8135519	22	C	G	0.1742	0.0077	0.0017	4.846e-06	0.18	-0.013	0.041	0.75
methionine	rs885076	3	A	G	0.8716	-0.0074	0.0017	8.747e-06	0.87	-0.077	0.046	0.095
methionine	rs9410970	9	A	C	0.2201	-0.0068	0.0015	5.493e-06	0.21	-0.015	0.039	0.69
methionine	rs9598454	13	A	G	0.8961	0.0079	0.0017	5.538e-06	0.9	-0.079	0.052	0.13
N-acetylalanine	rs10090064	8	T	C	0.8026	0.0077	0.0017	5.931e-06	0.8	0.033	0.039	0.4
N-acetylalanine	rs10125203	9	C	G	0.8698	0.009	0.0018	4.109e-07	0.87	0.023	0.046	0.62
N-acetylalanine	rs10437889	12	T	C	0.6758	-0.0073	0.0016	8.16e-06	0.66	-0.013	0.032	0.68
N-acetylalanine	rs10757735	9	A	C	0.132	-0.008	0.0018	7.911e-06	0.14	0.0058	0.045	0.9
N-acetylalanine	rs10781282	9	A	G	0.851	-0.0083	0.0018	2.713e-06	0.84	0.0019	0.042	0.96
N-acetylalanine	rs10850426	12	T	G	0.1199	0.0081	0.0018	6.845e-06	0.11	-0.018	0.057	0.75
N-acetylalanine	rs10988352	9	T	G	0.1244	0.0084	0.0018	3.086e-06	0.13	0.045	0.049	0.35
N-acetylalanine	rs11045425	12	A	G	0.1266	0.0086	0.0018	1.832e-06	0.12	-0.019	0.048	0.69
N-acetylalanine	rs11606364	11	T	C	0.1149	0.0084	0.0019	9.266e-06	0.11	0.011	0.055	0.84
N-acetylalanine	rs1878300	15	A	G	0.1352	-0.0079	0.0018	8.646e-06	0.14	0.013	0.049	0.78
N-acetylalanine	rs2019107	19	T	C	0.6257	-0.0078	0.0017	6.655e-06	0.6	0.034	0.036	0.35
N-acetylalanine	rs2486925	1	T	G	0.1462	-0.0082	0.0018	3.467e-06	0.14	-0.047	0.044	0.29
N-acetylalanine	rs266742	3	T	G	0.7307	0.0082	0.0016	5.676e-07	0.68	-0.066	0.034	0.055
N-acetylalanine	rs2993308	13	A	G	0.338	0.0075	0.0017	6.833e-06	0.34	-0.066	0.035	0.057
N-acetylalanine	rs513209	11	A	C	0.8824	-0.0082	0.0018	6.602e-06	0.87	0.026	0.047	0.58
N-acetylalanine	rs6019504	20	A	G	0.8586	0.008	0.0018	6.689e-06	0.84	0.024	0.043	0.57
N-acetylalanine	rs6462723	7	A	G	0.121	-0.0085	0.0018	1.921e-06	0.14	0.014	0.046	0.77
N-acetylalanine	rs662760	6	A	C	0.8723	0.0079	0.0018	8.042e-06	0.87	0.07	0.046	0.13
N-acetylalanine	rs6690829	1	T	C	0.24	-0.008	0.0016	1.242e-06	0.25	-0.029	0.037	0.43
N-acetylalanine	rs7163796	15	T	C	0.8349	-0.0076	0.0017	7.491e-06	0.82	-0.03	0.042	0.47
N-acetylalanine	rs7250750	19	T	G	0.8583	0.0081	0.0018	7.029e-06	0.87	0.0056	0.046	0.9
N-acetylalanine	rs732426	17	A	G	0.8218	0.0077	0.0017	7.541e-06	0.77	0.02	0.037	0.6
N-acetylalanine	rs9663814	10	A	G	0.6175	0.0076	0.0016	1.952e-06	0.61	0.015	0.033	0.65
N-acetylglycine	rs10501373	11	A	G	0.9828	0.0852	0.0186	4.848e-06	0.98	-0.011	0.11	0.92
N-acetylglycine	rs12226518	11	A	G	0.4091	-0.0397	0.0089	8.459e-06	0.42	-0.0066	0.032	0.83
N-acetylglycine	rs12922495	16	A	T	0.9288	0.0391	0.0088	8.611e-06	0.94	-0.018	0.066	0.78
N-acetylglycine	rs1586694	6	A	G	0.6029	0.0231	0.005	4.166e-06	0.61	-0.046	0.032	0.16
N-acetylglycine	rs1652314	2	C	G	0.5113	0.0263	0.0044	1.64e-09	0.49	0.011	0.031	0.73
N-acetylglycine	rs16844777	2	T	C	0.1255	0.0316	0.007	5.522e-06	0.11	-0.023	0.052	0.66
N-acetylglycine	rs1701843	7	A	G	0.6074	-0.0194	0.0044	8.903e-06	0.61	0.026	0.032	0.42
N-acetylglycine	rs17709912	5	A	G	0.7757	0.0472	0.0105	6.414e-06	0.76	0.0079	0.037	0.83
N-acetylglycine	rs2302911	2	A	G	0.5008	0.025	0.0044	1.05e-08	0.52	0.027	0.031	0.39
N-acetylglycine	rs2997201	10	A	G	0.614	-0.0195	0.0044	7.415e-06	0.61	-0.025	0.032	0.43
N-acetylglycine	rs4672596	2	T	C	0.3965	-0.0434	0.0044	2.188e-23	0.42	0.027	0.032	0.39
N-acetylglycine	rs4673553	2	T	G	0.5504	-0.0671	0.0044	2.029e-53	0.54	-0.03	0.032	0.35
N-acetylglycine	rs472847	18	T	C	0.3494	0.0243	0.0054	7.138e-06	0.42	0.016	0.033	0.62
N-acetylglycine	rs4774192	15	T	C	0.1306	0.0709	0.0137	2.061e-07	0.13	-0.034	0.047	0.47
N-acetylglycine	rs611663	11	T	C	0.4875	-0.0218	0.0044	6.517e-07	0.51	0.019	0.031	0.54
N-acetylglycine	rs6759308	2	T	G	0.592	0.0342	0.005	5.749e-12	0.6	0.0055	0.032	0.87
N-acetylglycine	rs780245	1	T	C	0.1757	0.0289	0.0059	1.154e-06	0.19	0.0057	0.04	0.88
N-acetylglycine	rs805936	20	A	G	0.9841	-0.0897	0.0184	1.159e-06	0.98	-0.14	0.12	0.22
N-acetylglycine	rs840381	5	T	C	0.6429	0.0194	0.0044	9.755e-06	0.63	-0.0012	0.032	0.97
N-acetylglycine	rs9309135	2	A	C	0.4927	-0.0199	0.0044	5.476e-06	0.51	-0.033	0.031	0.3
N-acetylornithine	rs10022178	4	A	G	0.7042	-0.0196	0.0043	4.844e-06	0.7	0.026	0.034	0.43
N-acetylornithine	rs10166220	2	C	G	0.221	-0.0226	0.005	6.292e-06	0.25	0.08	0.036	0.025
N-acetylornithine	rs10176602	2	A	G	0.2537	-0.0497	0.0043	1.602e-30	0.23	0.082	0.039	0.034
N-acetylornithine	rs1045902	2	T	C	0.5205	0.0241	0.0042	8.712e-09	0.51	-0.022	0.032	0.48
N-acetylornithine	rs10753900	1	T	G	0.2921	0.0193	0.0043	7.436e-06	0.29	-0.0053	0.035	0.88
N-acetylornithine	rs11677969	2	C	G	0.0292	-0.1354	0.0298	5.642e-06	0.035	-0.12	0.11	0.29
N-acetylornithine	rs1218	2	C	G	0.9196	0.0532	0.0075	1.15e-12	0.88	-0.019	0.049	0.69
N-acetylornithine	rs12620074	2	C	G	0.5673	0.1067	0.007	5.151e-52	0.54	-0.02	0.036	0.58
N-acetylornithine	rs12644208	4	A	G	0.6293	-0.0197	0.0043	5.116e-06	0.67	-0.017	0.033	0.61
N-acetylornithine	rs13415017	2	T	C	0.69	0.034	0.006	1.456e-08	0.72	-0.15	0.041	0.00026
N-acetylornithine	rs1355074	3	A	G	0.2565	-0.0193	0.0043	8.809e-06	0.27	-0.049	0.035	0.16
N-acetylornithine	rs1509525	4	A	G	0.2972	-0.019	0.0043	7.59e-06	0.3	-0.017	0.034	0.62
N-acetylornithine	rs1653259	2	A	G	0.0653	0.0491	0.0089	4.177e-08	0.066	-0.14	0.088	0.13
N-acetylornithine	rs17075971	3	A	G	0.1666	0.0264	0.0056	2.233e-06	0.2	-0.033	0.04	0.41
N-acetylornithine	rs1937336	10	A	T	0.6597	0.0189	0.0043	9.071e-06	0.65	0.041	0.033	0.21
N-acetylornithine	rs2028364	2	A	G	0.9783	0.0807	0.0181	8.267e-06	0.98	-0.11	0.13	0.42
N-acetylornithine	rs2268365	2	T	C	0.8731	0.0289	0.0059	1.108e-06	0.87	0.026	0.046	0.57
N-acetylornithine	rs2413265	22	A	T	0.6806	0.0205	0.0043	1.953e-06	0.68	0.043	0.033	0.19
N-acetylornithine	rs4691944	4	T	C	0.8964	0.0325	0.0069	2.433e-06	0.9	0.025	0.055	0.65
N-acetylornithine	rs6414862	5	A	G	0.6975	-0.0202	0.0044	3.335e-06	0.69	-0.012	0.035	0.74
N-acetylornithine	rs6546815	2	A	T	0.8703	-0.0366	0.0063	4.595e-09	0.86	0.1	0.053	0.054
N-acetylornithine	rs6960555	7	A	T	0.4354	-0.0379	0.0076	5.546e-07	0.39	-0.0054	0.033	0.87
N-acetylornithine	rs7309949	12	A	G	0.0184	-0.132	0.0277	1.933e-06	0.022	-0.14	0.13	0.27
N-acetylornithine	rs7581248	2	A	C	0.8765	0.0823	0.0068	2.479e-33	0.84	0.04	0.049	0.41
N-acetylthreonine	rs10492430	13	T	C	0.0203	-0.036	0.0079	5.145e-06	0.019	-0.054	0.12	0.64
N-acetylthreonine	rs11655421	17	A	T	0.1996	0.0145	0.0032	5.821e-06	0.27	0.034	0.037	0.36
N-acetylthreonine	rs11692169	2	T	C	0.2324	0.0122	0.0027	4.697e-06	0.26	-0.029	0.036	0.42
N-acetylthreonine	rs12511252	4	A	G	0.8967	0.0358	0.0076	2.748e-06	0.92	0.02	0.056	0.72
N-acetylthreonine	rs1869289	8	A	C	0.2164	-0.0121	0.0026	4.313e-06	0.23	0.0091	0.039	0.81
N-acetylthreonine	rs2050500	13	A	G	0.1735	-0.0124	0.0027	4.051e-06	0.18	-0.0046	0.04	0.91
N-acetylthreonine	rs2103694	1	A	G	0.1336	0.0151	0.0034	9.302e-06	0.15	-0.0004	0.045	0.99
N-acetylthreonine	rs4666270	2	T	G	0.8392	-0.0138	0.0028	1.018e-06	0.84	-0.046	0.047	0.33
N-acetylthreonine	rs4831776	8	T	C	0.9508	0.0237	0.0052	6.275e-06	0.95	0.078	0.071	0.27
N-acetylthreonine	rs6453164	5	A	G	0.288	0.0231	0.0052	8.649e-06	0.3	-0.014	0.034	0.68
N-acetylthreonine	rs817338	20	T	C	0.8271	0.0121	0.0027	7.056e-06	0.81	0.026	0.04	0.52
N-acetylthreonine	rs934537	15	T	C	0.8573	0.0161	0.0034	2.298e-06	0.81	0.053	0.04	0.18
N-acetylthreonine	rs9397729	6	A	T	0.264	0.0167	0.0038	9.985e-06	0.33	0.036	0.034	0.3
ornithine	rs10900040	10	T	C	0.8351	-0.0144	0.0031	3.401e-06	0.78	0.0076	0.039	0.84
ornithine	rs10945970	6	T	C	0.3103	-0.011	0.0025	7.379e-06	0.38	-0.0055	0.034	0.87
ornithine	rs11614168	12	T	C	0.1322	-0.015	0.0034	7.679e-06	0.14	-0.059	0.046	0.2
ornithine	rs11701867	21	A	C	0.1761	-0.0136	0.0027	2.753e-07	0.21	-0.023	0.038	0.55
ornithine	rs12991491	2	A	G	0.7918	0.0113	0.0025	8.142e-06	0.8	0.043	0.04	0.29
ornithine	rs13424082	2	A	G	0.1735	-0.0125	0.0026	1.799e-06	0.2	-0.013	0.039	0.74
ornithine	rs2351725	6	A	T	0.7947	-0.0119	0.0026	5.841e-06	0.79	0.027	0.038	0.47
ornithine	rs4764034	12	A	G	0.6869	-0.011	0.0024	7.669e-06	0.7	-0.021	0.034	0.53
ornithine	rs4812400	20	A	T	0.9092	0.0178	0.0039	4.893e-06	0.9	-0.21	0.051	4.2e-05
ornithine	rs6975921	7	A	G	0.9095	0.0343	0.0071	1.246e-06	0.91	-0.12	0.056	0.036
ornithine	rs874431	20	A	G	0.3048	0.0125	0.0025	3.452e-07	0.31	0.092	0.034	0.0058
p-cresol sulfate	rs12579447	12	A	T	0.0531	0.0536	0.0121	9.585e-06	0.053	-0.06	0.074	0.42
p-cresol sulfate	rs12620897	2	A	G	0.9875	0.2335	0.0513	5.285e-06	0.99	-0.13	0.15	0.37
p-cresol sulfate	rs13098279	3	A	G	0.203	-0.0305	0.0068	7.478e-06	0.21	0.06	0.039	0.12
p-cresol sulfate	rs1358498	7	T	C	0.5824	-0.024	0.0053	5.009e-06	0.57	-0.0007	0.031	0.98
p-cresol sulfate	rs16984516	2	A	G	0.9848	0.202	0.0419	1.407e-06	0.99	0.045	0.13	0.74
p-cresol sulfate	rs17125342	11	T	C	0.0709	-0.0526	0.011	1.607e-06	0.035	0.14	0.093	0.12
p-cresol sulfate	rs17195961	9	A	C	0.9606	0.0654	0.0142	3.977e-06	0.96	-0.11	0.08	0.16
p-cresol sulfate	rs2072901	1	A	G	0.8764	0.0392	0.0083	2.471e-06	0.87	0.071	0.046	0.13
p-cresol sulfate	rs2455963	14	C	G	0.0936	-0.0798	0.018	9.573e-06	0.098	-0.075	0.052	0.15
p-cresol sulfate	rs3772554	3	A	G	0.1565	0.0369	0.0076	1.142e-06	0.15	-0.026	0.044	0.56
p-cresol sulfate	rs4713822	6	T	C	0.5956	-0.0231	0.0052	9.651e-06	0.58	0.012	0.031	0.69
p-cresol sulfate	rs727145	1	T	C	0.3735	0.0231	0.0052	9.993e-06	0.39	0.0069	0.032	0.83
p-cresol sulfate	rs727276	1	T	C	0.9671	0.1628	0.0341	1.733e-06	0.97	-0.095	0.095	0.31
p-cresol sulfate	rs7332616	13	T	C	0.7928	-0.032	0.007	5.178e-06	0.81	-0.037	0.041	0.36
p-cresol sulfate	rs9423817	10	T	C	0.2028	-0.0324	0.0069	2.591e-06	0.23	-0.041	0.037	0.27
phenol sulfate	rs10963621	9	A	T	0.8663	-0.0324	0.0073	9.779e-06	0.83	0.014	0.044	0.75
phenol sulfate	rs11133365	4	T	C	0.9007	-0.0715	0.016	7.617e-06	0.9	-0.035	0.052	0.49
phenol sulfate	rs11779285	8	A	T	0.3845	0.0231	0.0051	6.499e-06	0.36	-0.0017	0.033	0.96
phenol sulfate	rs1452040	5	A	C	0.7973	-0.0539	0.0116	3.682e-06	0.78	0.036	0.038	0.34
phenol sulfate	rs17628016	4	A	G	0.1561	0.0316	0.0069	4.118e-06	0.16	0.042	0.043	0.33
phenol sulfate	rs17642590	10	C	G	0.8943	-0.0337	0.0072	2.665e-06	0.92	0.14	0.058	0.013
phenol sulfate	rs3010305	6	T	C	0.1318	0.0327	0.0071	4.436e-06	0.13	-0.017	0.047	0.72
phenol sulfate	rs3799383	6	T	C	0.1204	0.0349	0.0071	8.443e-07	0.11	-0.042	0.051	0.41
phenol sulfate	rs6916131	6	T	G	0.9697	-0.0631	0.0137	4.447e-06	0.96	-0.076	0.079	0.34
phenol sulfate	rs7047770	9	A	G	0.6563	-0.024	0.0052	4.487e-06	0.65	0.0057	0.037	0.88
phenol sulfate	rs7118058	11	T	G	0.0603	0.0474	0.0106	8.133e-06	0.077	-0.012	0.066	0.86
phenol sulfate	rs7714057	5	T	C	0.0685	0.0456	0.0095	1.747e-06	0.076	0.077	0.061	0.21
phenol sulfate	rs9682960	3	T	C	0.8843	-0.0388	0.0083	3.362e-06	0.89	0.047	0.055	0.39
phenylacetate	rs16885269	5	T	C	0.1333	0.0255	0.0057	8.07e-06	0.15	-0.045	0.044	0.3
phenylacetate	rs17683199	18	A	G	0.0385	-0.0446	0.0094	1.879e-06	0.04	0.041	0.082	0.62
phenylacetate	rs2010458	2	A	C	0.6643	0.0176	0.0039	5.48e-06	0.68	-0.004	0.034	0.91
phenylacetate	rs201060	6	A	G	0.9465	0.0367	0.0083	9.75e-06	0.94	-0.036	0.069	0.6
phenylacetate	rs2133896	12	T	G	0.0416	0.0469	0.0099	2.363e-06	0.045	-0.03	0.077	0.7
phenylacetate	rs2579931	6	A	G	0.1044	0.0269	0.0059	4.231e-06	0.11	0.033	0.053	0.53
phenylacetate	rs4277728	4	T	C	0.8279	-0.0218	0.0048	5.463e-06	0.83	0.033	0.041	0.42
phenylacetate	rs4296931	6	A	G	0.0244	0.1523	0.0334	5.095e-06	0.04	0.14	0.098	0.15
phenylacetate	rs7243187	18	A	C	0.2661	-0.0455	0.0099	3.872e-06	0.27	-0.052	0.035	0.14
phenylacetate	rs7580111	2	A	T	0.3967	0.0213	0.0047	4.937e-06	0.43	0.0038	0.035	0.91
phenylacetylglutamine	rs10031835	4	T	C	0.6951	-0.0494	0.0109	5.298e-06	0.65	-0.035	0.033	0.29
phenylacetylglutamine	rs11215512	11	T	C	0.4416	-0.0202	0.0045	5.905e-06	0.44	0.052	0.032	0.1
phenylacetylglutamine	rs12680735	8	A	G	0.9872	0.206	0.0414	6.442e-07	0.97	-0.23	0.11	0.035
phenylacetylglutamine	rs17826943	14	A	G	0.984	0.0897	0.0198	5.558e-06	0.98	0.16	0.12	0.18
phenylacetylglutamine	rs1933781	13	T	C	0.0572	-0.0461	0.0102	5.722e-06	0.056	-0.0033	0.067	0.96
phenylacetylglutamine	rs2073123	20	T	C	0.5214	0.0195	0.0044	9.62e-06	0.54	0.02	0.031	0.52
phenylacetylglutamine	rs2217851	4	A	G	0.5917	0.0236	0.0051	3.012e-06	0.61	0.0076	0.032	0.81
phenylacetylglutamine	rs3127434	6	A	G	0.489	0.0198	0.0044	7.05e-06	0.49	0.035	0.031	0.26
phenylacetylglutamine	rs3766977	1	T	G	0.1284	-0.0309	0.0069	7.232e-06	0.13	-0.066	0.046	0.15
phenylacetylglutamine	rs3772554	3	A	G	0.1564	0.0318	0.0061	1.944e-07	0.15	-0.026	0.044	0.56
phenylacetylglutamine	rs3911458	5	C	G	0.9839	-0.0845	0.019	8.35e-06	0.97	0.049	0.1	0.62
phenylacetylglutamine	rs4797105	18	C	G	0.7968	0.0406	0.0074	3.586e-08	0.77	0.097	0.04	0.014
phenylacetylglutamine	rs551938	9	A	G	0.2537	-0.0236	0.0052	5.633e-06	0.27	-0.032	0.037	0.39
phenylacetylglutamine	rs6429216	1	A	G	0.464	-0.023	0.005	4.225e-06	0.45	0.013	0.032	0.69
phenylacetylglutamine	rs6972443	7	C	G	0.8153	0.0299	0.0066	5.784e-06	0.8	-0.038	0.041	0.36
phenylacetylglutamine	rs929005	4	A	T	0.1602	-0.0349	0.0075	3.18e-06	0.21	0.012	0.04	0.77
phenylacetylglutamine	rs9423817	10	T	C	0.2029	-0.0274	0.0061	6.151e-06	0.23	-0.041	0.037	0.27
phenylacetylglutamine	rs973579	19	A	G	0.5112	-0.0204	0.0044	4.635e-06	0.49	-0.0031	0.031	0.92
phenylalanine	rs10050054	4	T	C	0.9828	-0.0325	0.0069	2.583e-06	0.98	0.013	0.13	0.92
phenylalanine	rs1565225	8	A	G	0.245	0.007	0.0015	2.342e-06	0.26	-0.026	0.035	0.45
phenylalanine	rs6831907	4	T	C	0.0395	0.0206	0.0046	7.053e-06	0.045	0.13	0.085	0.14
phenylalanine	rs7215555	17	A	G	0.6847	0.0055	0.0012	3.391e-06	0.7	0.042	0.035	0.24
phenylalanine	rs870072	12	T	C	0.594	-0.0071	0.0011	4.029e-10	0.6	-0.013	0.032	0.68
phenyllactate (PLA)	rs11125098	2	T	G	0.277	-0.0128	0.0027	3.258e-06	0.3	0.0037	0.034	0.91
phenyllactate (PLA)	rs12155900	8	T	C	0.1217	-0.0174	0.0039	7.342e-06	0.12	-0.1	0.049	0.033
phenyllactate (PLA)	rs12355427	10	A	G	0.277	-0.0121	0.0027	9.203e-06	0.29	-0.042	0.034	0.21
phenyllactate (PLA)	rs12637114	3	T	C	0.541	0.0262	0.0059	9.646e-06	0.54	0.027	0.031	0.38
phenyllactate (PLA)	rs13206501	6	T	C	0.8859	-0.0176	0.0037	1.844e-06	0.9	0.011	0.054	0.83
phenyllactate (PLA)	rs1471834	15	A	G	0.7493	0.0136	0.0028	1.449e-06	0.75	0.055	0.037	0.13
phenyllactate (PLA)	rs154440	16	T	C	0.6007	-0.0145	0.0027	9.398e-08	0.6	0.032	0.032	0.32
phenyllactate (PLA)	rs1615326	16	T	C	0.5054	-0.0192	0.0027	6.216e-13	0.52	-0.039	0.031	0.21
phenyllactate (PLA)	rs17042584	3	T	G	0.7446	0.0127	0.0028	4.754e-06	0.73	-0.014	0.035	0.68
phenyllactate (PLA)	rs1992052	4	T	C	0.6757	-0.0129	0.0027	1.87e-06	0.64	-0.0036	0.032	0.91
phenyllactate (PLA)	rs2862259	18	A	C	0.466	0.012	0.0027	9.309e-06	0.49	-0.039	0.031	0.21
phenyllactate (PLA)	rs4637923	9	T	C	0.3101	-0.012	0.0027	9.418e-06	0.31	0.022	0.034	0.51
phenyllactate (PLA)	rs4799200	18	A	G	0.0528	0.0252	0.0055	3.787e-06	0.056	-0.008	0.073	0.91
phenyllactate (PLA)	rs4872094	8	T	C	0.8154	-0.0327	0.0073	8.22e-06	0.8	-0.067	0.04	0.096
phenyllactate (PLA)	rs4952029	2	C	G	0.0436	0.0286	0.0062	3.705e-06	0.067	0.023	0.069	0.74
phenyllactate (PLA)	rs6444381	3	C	G	0.2274	-0.0126	0.0028	4.719e-06	0.24	-0.034	0.037	0.35
phenyllactate (PLA)	rs6966840	7	A	G	0.7671	0.0133	0.0028	2.012e-06	0.75	-0.026	0.037	0.49
phenyllactate (PLA)	rs747902	12	A	G	0.6122	-0.0129	0.0027	2.129e-06	0.66	0.054	0.033	0.1
phenyllactate (PLA)	rs7689395	4	T	C	0.0682	-0.0246	0.0052	2.34e-06	0.094	0.021	0.053	0.69
pipecolate	rs10789074	1	A	G	0.233	-0.0204	0.0042	1.057e-06	0.24	0.021	0.037	0.56
pipecolate	rs11184997	1	A	T	0.2894	0.0179	0.0039	6.013e-06	0.28	0.012	0.034	0.73
pipecolate	rs11718405	3	T	C	0.8358	0.0216	0.0048	8.433e-06	0.84	0.026	0.042	0.54
pipecolate	rs12726206	1	A	G	0.2486	0.0206	0.004	3.297e-07	0.26	-0.032	0.035	0.36
pipecolate	rs1476414	13	C	G	0.0535	0.0397	0.0081	9.299e-07	0.078	-0.0007	0.063	0.99
pipecolate	rs35421463	4	A	G	0.4033	0.0277	0.006	4.148e-06	0.4	0.024	0.032	0.46
pipecolate	rs3915237	12	T	G	0.7005	-0.0182	0.004	5.519e-06	0.68	-0.046	0.036	0.21
pipecolate	rs4443239	4	T	G	0.7453	0.031	0.0069	7.58e-06	0.76	0.0054	0.037	0.88
pipecolate	rs4590377	7	T	C	0.7362	-0.0178	0.004	8.786e-06	0.73	0.0053	0.035	0.88
pipecolate	rs4669590	2	A	T	0.5087	-0.0214	0.0048	7.917e-06	0.53	0.017	0.033	0.6
pipecolate	rs4717457	7	A	C	0.1392	0.0233	0.0052	6.802e-06	0.13	0.06	0.046	0.2
pipecolate	rs6497209	15	A	G	0.2139	0.019	0.0042	4.779e-06	0.21	0.032	0.037	0.39
pipecolate	rs699474	4	C	G	0.0134	0.1282	0.0264	1.158e-06	0.018	-0.027	0.14	0.84
pipecolate	rs7561932	2	T	C	0.7721	0.0184	0.0042	9.551e-06	0.76	-0.031	0.036	0.39
pipecolate	rs7871735	9	T	G	0.2953	0.0184	0.004	3.395e-06	0.29	0.013	0.035	0.7
pipecolate	rs9295427	6	A	G	0.9408	0.0356	0.0077	3.808e-06	0.93	0.01	0.063	0.87
pipecolate	rs9460045	6	T	C	0.9224	-0.0529	0.0119	8.911e-06	0.93	-0.056	0.065	0.39
proline	rs10197940	2	T	C	0.5706	-0.0083	0.0018	2.589e-06	0.57	-0.0082	0.031	0.79
proline	rs10501294	11	T	C	0.8715	-0.0124	0.0027	3.11e-06	0.87	0.025	0.045	0.58
proline	rs10512634	5	A	G	0.1405	0.0117	0.0026	8.593e-06	0.12	0.042	0.05	0.4
proline	rs10747856	12	A	G	0.5243	-0.0079	0.0017	6.032e-06	0.53	-0.053	0.031	0.087
proline	rs10954090	7	T	C	0.1522	0.013	0.0026	3.971e-07	0.17	0.015	0.041	0.71
proline	rs11102620	1	T	G	0.5122	-0.0086	0.0017	8.082e-07	0.52	-0.0065	0.031	0.83
proline	rs11183677	12	A	G	0.4768	0.0082	0.0018	3.175e-06	0.47	0.022	0.032	0.49
proline	rs11781468	8	T	C	0.2067	0.0116	0.0025	3.973e-06	0.23	0.042	0.038	0.27
proline	rs11912325	22	A	C	0.5976	-0.0188	0.0024	2.646e-15	0.58	-0.028	0.035	0.44
proline	rs11963846	6	A	T	0.4468	0.008	0.0018	8.573e-06	0.48	0.029	0.031	0.35
proline	rs12243290	10	A	G	0.8997	-0.0157	0.0034	4e-06	0.89	-0.015	0.051	0.77
proline	rs13025367	2	C	G	0.6759	-0.0079	0.0018	7.993e-06	0.68	0.0053	0.033	0.87
proline	rs1544197	14	A	G	0.5406	0.0079	0.0018	6.821e-06	0.53	-0.052	0.031	0.096
proline	rs1615586	2	T	G	0.7674	-0.0196	0.0043	4.182e-06	0.72	0.034	0.035	0.33
proline	rs175866	6	T	G	0.5784	-0.0086	0.0018	1.139e-06	0.56	-0.024	0.032	0.46
proline	rs1875472	12	T	C	0.8762	0.0243	0.0055	8.71e-06	0.88	-0.0035	0.048	0.94
proline	rs1888182	1	T	C	0.4159	0.0079	0.0018	7.927e-06	0.42	-0.018	0.032	0.58
proline	rs2238754	22	T	C	0.083	-0.017	0.0036	2.571e-06	0.08	0.038	0.073	0.6
proline	rs2241305	22	A	G	0.9172	-0.0696	0.008	2.974e-18	0.91	-0.03	0.056	0.59
proline	rs2773848	9	A	G	0.4901	-0.0078	0.0018	9.216e-06	0.51	-0.0015	0.031	0.96
proline	rs2935623	5	A	G	0.6235	-0.0079	0.0018	8.71e-06	0.6	-0.0091	0.032	0.77
proline	rs372579	22	A	G	0.5901	0.0156	0.0031	6.856e-07	0.62	0.06	0.037	0.098
proline	rs4580644	4	T	C	0.4937	0.0157	0.0035	8.163e-06	0.49	0.0097	0.031	0.75
proline	rs4819778	22	T	C	0.3319	-0.0097	0.0018	5.503e-08	0.34	0.027	0.033	0.41
proline	rs4978836	9	A	G	0.391	0.009	0.002	6.795e-06	0.4	0.048	0.032	0.13
proline	rs535633	11	A	G	0.5847	-0.0086	0.0018	1.049e-06	0.59	-0.035	0.032	0.28
proline	rs5747948	22	T	G	0.5351	-0.0133	0.0023	1.214e-08	0.57	0.0019	0.032	0.95
proline	rs5747998	22	C	G	0.1015	0.022	0.0036	1.277e-09	0.13	0.044	0.05	0.37
proline	rs6085110	20	A	G	0.973	-0.0261	0.0059	9.436e-06	0.96	-0.051	0.083	0.54
proline	rs6768136	3	T	G	0.6045	0.0082	0.0018	3.056e-06	0.61	0.038	0.032	0.23
proline	rs6769362	3	C	G	0.6423	-0.0079	0.0018	7.756e-06	0.65	0.0051	0.032	0.87
proline	rs6798346	3	A	G	0.627	-0.0167	0.0038	8.776e-06	0.57	0.0095	0.031	0.76
proline	rs6904434	6	A	G	0.0784	-0.0165	0.0034	1.162e-06	0.071	0.0017	0.06	0.98
proline	rs7029664	9	T	C	0.5057	0.0077	0.0017	9.66e-06	0.5	0.013	0.034	0.71
proline	rs7187836	16	T	G	0.6336	-0.008	0.0018	6.769e-06	0.64	-0.0085	0.032	0.79
proline	rs7560860	2	A	G	0.4253	0.0079	0.0018	6.427e-06	0.42	0.064	0.031	0.04
proline	rs7858706	9	T	C	0.4952	-0.0077	0.0017	9.664e-06	0.5	0.033	0.032	0.3
proline	rs893175	16	A	C	0.5884	-0.0086	0.0018	1.527e-06	0.6	0.043	0.033	0.19
proline	rs9360494	6	T	C	0.5977	-0.0083	0.0018	2.689e-06	0.6	0.028	0.032	0.37
proline	rs950755	12	T	C	0.8596	-0.0116	0.0026	8.512e-06	0.84	-0.053	0.042	0.21
proline	rs9540462	13	T	G	0.8756	-0.012	0.0026	4.797e-06	0.87	-0.017	0.046	0.71
proline	rs9911645	17	T	G	0.8576	0.012	0.0027	7.145e-06	0.86	0.019	0.045	0.67
pyroglutamine*	rs11007183	10	A	G	0.1131	-0.0246	0.0056	9.791e-06	0.12	-0.051	0.048	0.28
pyroglutamine*	rs11062357	12	T	C	0.5107	-0.0274	0.0036	4.274e-14	0.51	0.0028	0.032	0.93
pyroglutamine*	rs1132054	19	T	C	0.575	0.02	0.0042	2.342e-06	0.55	-0.0036	0.032	0.91
pyroglutamine*	rs11593751	10	T	C	0.0198	0.0663	0.0144	4.175e-06	0.051	-0.096	0.077	0.21
pyroglutamine*	rs11729049	4	A	G	0.6296	0.0173	0.0037	3.667e-06	0.65	-0.019	0.032	0.55
pyroglutamine*	rs12070925	1	A	C	0.2984	0.018	0.0038	2.152e-06	0.3	-0.029	0.037	0.44
pyroglutamine*	rs12670725	7	A	G	0.8147	0.0205	0.0045	6.249e-06	0.81	-0.03	0.04	0.45
pyroglutamine*	rs13086080	3	T	C	0.1772	0.0296	0.0046	1.568e-10	0.19	0.036	0.039	0.36
pyroglutamine*	rs1449167	5	T	C	0.6415	0.0345	0.0076	5.429e-06	0.67	-0.028	0.033	0.39
pyroglutamine*	rs1549320	18	C	G	0.7341	0.0195	0.0044	9.61e-06	0.75	-0.0093	0.036	0.79
pyroglutamine*	rs17765088	3	C	G	0.9066	-0.0366	0.0074	8.25e-07	0.88	-0.076	0.053	0.16
pyroglutamine*	rs17776892	4	A	G	0.3028	0.0349	0.0076	4.021e-06	0.28	0.0061	0.035	0.86
pyroglutamine*	rs1986965	4	C	G	0.7009	-0.0164	0.0037	9.28e-06	0.68	-0.055	0.033	0.098
pyroglutamine*	rs2271560	4	A	G	0.8592	0.0266	0.0054	8.872e-07	0.87	-0.049	0.045	0.27
pyroglutamine*	rs2512652	11	C	G	0.704	-0.0521	0.0115	5.756e-06	0.67	-0.043	0.038	0.26
pyroglutamine*	rs252984	5	T	C	0.1853	-0.0204	0.0046	7.638e-06	0.18	0.016	0.041	0.69
pyroglutamine*	rs2623144	14	A	G	0.5323	-0.0166	0.0037	5.442e-06	0.54	-0.035	0.031	0.26
pyroglutamine*	rs3782867	12	C	G	0.8517	-0.025	0.0053	2.759e-06	0.84	-0.024	0.047	0.62
pyroglutamine*	rs4672596	2	T	C	0.3982	0.0196	0.0037	8.714e-08	0.42	0.027	0.032	0.39
pyroglutamine*	rs4673553	2	T	G	0.5526	0.025	0.0037	8.236e-12	0.54	-0.03	0.032	0.35
pyroglutamine*	rs4683097	3	T	C	0.5765	-0.0176	0.0036	1.402e-06	0.54	0.012	0.031	0.7
pyroglutamine*	rs7556040	1	T	G	0.9548	-0.0411	0.0088	3.379e-06	0.95	-0.11	0.073	0.15
serine	rs1001972	21	C	G	0.8248	0.0112	0.0025	8.364e-06	0.83	0.023	0.043	0.58
serine	rs10040689	5	A	T	0.5329	0.0082	0.0017	1.795e-06	0.55	-0.063	0.031	0.043
serine	rs10426856	19	A	G	0.895	-0.0149	0.0032	4.23e-06	0.89	0.015	0.05	0.76
serine	rs1042725	12	T	C	0.4977	-0.0085	0.0017	7.983e-07	0.48	0.013	0.031	0.67
serine	rs10812054	9	A	G	0.5108	-0.0083	0.0018	2.558e-06	0.53	0.013	0.034	0.69
serine	rs10923868	1	C	G	0.1238	0.0147	0.0031	3.037e-06	0.12	-0.046	0.049	0.34
serine	rs10923895	1	T	C	0.9802	-0.0388	0.0074	1.819e-07	0.98	-0.15	0.13	0.24
serine	rs11238394	7	C	G	0.5113	-0.0119	0.0017	4.975e-12	0.5	0.0099	0.032	0.76
serine	rs11982782	7	A	T	0.0817	-0.0169	0.0038	7.913e-06	0.083	0.071	0.058	0.22
serine	rs12054644	4	A	G	0.4355	-0.0077	0.0017	8.925e-06	0.45	-0.01	0.031	0.75
serine	rs12378125	9	T	C	0.8196	0.0117	0.0025	3.911e-06	0.8	0.0095	0.038	0.8
serine	rs12663563	6	C	G	0.0469	-0.0212	0.0048	8.226e-06	0.061	-0.044	0.069	0.52
serine	rs12992925	2	A	G	0.5789	0.0084	0.0017	1.309e-06	0.58	-0.032	0.031	0.31
serine	rs13386028	2	A	C	0.3819	-0.0112	0.0023	8.269e-07	0.41	0.012	0.032	0.71
serine	rs1874795	11	A	G	0.4303	-0.0083	0.0018	2.257e-06	0.44	0.0026	0.032	0.94
serine	rs197442	5	A	G	0.5962	0.0104	0.0023	7.598e-06	0.6	0.0029	0.032	0.93
serine	rs2269713	6	A	G	0.9758	0.0318	0.0065	1.135e-06	0.97	-0.22	0.1	0.036
serine	rs2277251	10	T	G	0.4578	0.0079	0.0018	9.704e-06	0.46	-0.032	0.031	0.3
serine	rs2762343	6	A	G	0.5133	0.0083	0.0017	1.215e-06	0.52	0.0076	0.031	0.81
serine	rs342563	5	A	G	0.471	-0.0104	0.0023	7.858e-06	0.49	0.0062	0.032	0.85
serine	rs3750569	10	A	G	0.8238	-0.0113	0.0025	7.901e-06	0.81	-0.027	0.039	0.5
serine	rs3860403	2	T	C	0.7625	-0.0107	0.0024	8.877e-06	0.78	0.021	0.038	0.58
serine	rs403636	5	A	C	0.1506	-0.0116	0.0026	5.935e-06	0.17	-0.027	0.045	0.55
serine	rs4659015	1	A	C	0.484	-0.008	0.0017	4.362e-06	0.47	0.021	0.032	0.51
serine	rs4663379	2	A	G	0.8937	0.0142	0.0032	7.756e-06	0.88	-0.017	0.049	0.72
serine	rs4673553	2	T	G	0.5527	-0.0156	0.0017	2.071e-19	0.54	-0.03	0.032	0.35
serine	rs512854	1	A	G	0.7932	0.015	0.0026	6.218e-09	0.79	-0.0066	0.04	0.87
serine	rs539799	1	T	C	0.5099	0.0146	0.0017	3.058e-17	0.52	0.0003	0.032	0.99
serine	rs580333	10	A	G	0.4934	0.0082	0.0017	1.814e-06	0.51	0.023	0.031	0.46
serine	rs6431176	2	T	C	0.36	-0.0102	0.0023	8.326e-06	0.37	0.03	0.032	0.36
serine	rs6564181	16	A	G	0.4506	0.0078	0.0018	8.159e-06	0.43	0.03	0.032	0.34
serine	rs6759308	2	T	G	0.5916	0.0102	0.0023	6.661e-06	0.6	0.0055	0.032	0.87
serine	rs7022371	9	T	C	0.5008	0.0086	0.0017	6.541e-07	0.52	-0.016	0.031	0.61
serine	rs714582	7	A	G	0.2035	-0.0108	0.0024	7.264e-06	0.23	-0.036	0.037	0.33
serine	rs7574858	2	T	C	0.4437	0.008	0.0017	3.817e-06	0.42	-0.0028	0.032	0.93
serine	rs841845	1	T	C	0.7848	0.0108	0.0024	9.213e-06	0.78	0.0065	0.037	0.86
serine	rs921516	1	A	G	0.5075	0.0079	0.0018	8.441e-06	0.49	0.027	0.032	0.41
serine	rs9373846	6	A	G	0.807	0.011	0.0025	8.855e-06	0.81	-0.065	0.04	0.1
serine	rs941348	3	T	C	0.2024	-0.0111	0.0025	7.051e-06	0.22	-0.013	0.037	0.73
serine	rs9874508	3	A	G	0.4625	-0.0084	0.0017	1.415e-06	0.46	-0.03	0.031	0.32
serotonin (5HT)	rs10516056	5	T	C	0.1978	-0.0222	0.0045	6.992e-07	0.2	0.039	0.042	0.35
serotonin (5HT)	rs10881427	1	T	G	0.5558	-0.015	0.0032	3.688e-06	0.54	-0.0091	0.032	0.77
serotonin (5HT)	rs11781043	8	T	C	0.6731	-0.0187	0.0042	8.808e-06	0.62	0.023	0.034	0.49
serotonin (5HT)	rs12646122	4	T	C	0.0308	-0.0497	0.0104	1.802e-06	0.024	-0.019	0.1	0.85
serotonin (5HT)	rs17708932	9	A	G	0.0376	-0.0766	0.0171	7.215e-06	0.051	0.087	0.083	0.3
serotonin (5HT)	rs2036136	4	T	C	0.4587	-0.0256	0.0056	5.114e-06	0.4	-0.0093	0.032	0.77
serotonin (5HT)	rs2272784	1	T	G	0.5681	-0.0144	0.0032	9.528e-06	0.58	-0.0036	0.032	0.91
serotonin (5HT)	rs2742351	2	C	G	0.2209	-0.0235	0.0046	3.227e-07	0.29	-0.024	0.035	0.48
serotonin (5HT)	rs34724	19	T	G	0.4415	-0.0153	0.0033	3.198e-06	0.44	0.0065	0.031	0.84
serotonin (5HT)	rs5764174	22	T	C	0.2445	-0.0194	0.004	9.608e-07	0.25	-0.056	0.036	0.12
serotonin (5HT)	rs6466265	7	A	G	0.7977	0.0186	0.004	4.146e-06	0.81	-0.064	0.04	0.11
serotonin (5HT)	rs6963218	7	A	C	0.8479	0.0216	0.0048	6.284e-06	0.84	0.018	0.043	0.67
serotonin (5HT)	rs7868774	9	A	G	0.2709	-0.0188	0.0039	1.779e-06	0.26	-0.046	0.036	0.2
serotonin (5HT)	rs825278	2	T	C	0.0201	-0.0913	0.0192	2.062e-06	0.02	0.022	0.16	0.89
serotonin (5HT)	rs988694	2	A	G	0.477	-0.0145	0.0033	8.39e-06	0.48	-0.038	0.031	0.22
serotonin (5HT)	rs9953702	18	A	G	0.3601	0.0146	0.0033	9.22e-06	0.35	0.036	0.032	0.27
threonine	rs10234936	7	A	G	0.035	0.028	0.0061	4.877e-06	0.064	0.068	0.064	0.29
threonine	rs1026677	4	C	G	0.9578	0.0257	0.0054	2.176e-06	0.96	-0.0076	0.088	0.93
threonine	rs10795360	10	C	G	0.6957	0.0114	0.0025	3.761e-06	0.74	0.015	0.035	0.66
threonine	rs10798574	1	T	G	0.2212	-0.0142	0.003	2.029e-06	0.33	0.026	0.033	0.43
threonine	rs12235970	9	A	G	0.0465	-0.0249	0.0054	4.015e-06	0.044	0.067	0.08	0.4
threonine	rs12895778	14	T	C	0.8653	0.0146	0.0033	9.788e-06	0.86	0.022	0.044	0.62
threonine	rs13242474	7	A	G	0.7395	0.0111	0.0024	5.472e-06	0.73	0.036	0.035	0.31
threonine	rs1466785	8	T	C	0.4409	-0.0106	0.0024	5.934e-06	0.41	-0.12	0.033	0.00023
threonine	rs17268257	4	T	C	0.1349	-0.0159	0.0035	7.314e-06	0.16	0.026	0.043	0.54
threonine	rs202490	20	T	C	0.3533	-0.0111	0.0024	4.452e-06	0.37	-0.014	0.033	0.68
threonine	rs3857856	7	A	G	0.8885	0.0152	0.0033	4.933e-06	0.9	0.061	0.052	0.24
threonine	rs42041	7	C	G	0.7449	-0.0109	0.0025	9.332e-06	0.76	0.018	0.037	0.63
threonine	rs4516857	5	C	G	0.0991	0.0205	0.0045	4.927e-06	0.1	0.018	0.054	0.74
threonine	rs4822129	22	A	G	0.194	0.0122	0.0026	3.757e-06	0.19	0.071	0.04	0.073
threonine	rs715	2	T	C	0.7125	0.0113	0.0024	4.187e-06	0.69	-0.035	0.034	0.31
threonine	rs7220150	17	A	C	0.8227	0.0147	0.0033	6.706e-06	0.82	0.076	0.043	0.081
threonine	rs7302925	12	A	G	0.1999	0.0153	0.0031	5.851e-07	0.18	-0.093	0.04	0.02
threonine	rs780093	2	T	C	0.3998	-0.0108	0.0024	3.982e-06	0.38	0	0.032	1
threonine	rs892051	19	T	C	0.2576	0.011	0.0025	7.667e-06	0.26	-0.043	0.035	0.23
threonine	rs9403794	6	A	C	0.5963	0.0175	0.0039	8.093e-06	0.58	0.049	0.031	0.12
trans-4-hydroxyproline	rs10906914	10	A	C	0.7034	0.0172	0.0038	4.806e-06	0.68	-0.0022	0.033	0.95
trans-4-hydroxyproline	rs1357743	7	T	G	0.5585	0.0322	0.0069	2.789e-06	0.55	0.036	0.031	0.26
trans-4-hydroxyproline	rs17094379	14	A	G	0.9832	0.1176	0.0262	7.124e-06	0.98	0.25	0.17	0.14
trans-4-hydroxyproline	rs6926138	6	T	C	0.6583	-0.0337	0.0075	6.262e-06	0.65	-0.045	0.033	0.17
trans-4-hydroxyproline	rs7429997	3	T	C	0.3794	-0.0161	0.0037	9.944e-06	0.38	0.012	0.033	0.71
trans-4-hydroxyproline	rs9863850	3	A	G	0.6414	-0.0177	0.004	8.548e-06	0.68	-0.01	0.037	0.78
tryptophan	rs1000137	7	T	C	0.475	-0.005	0.001	5.733e-07	0.46	0.0017	0.033	0.96
tryptophan	rs10007704	4	T	C	0.6418	-0.0044	0.0009	1.238e-06	0.65	-0.004	0.033	0.9
tryptophan	rs10041520	5	T	C	0.5307	-0.004	0.0009	7.491e-06	0.52	-0.0077	0.031	0.81
tryptophan	rs10073440	5	A	G	0.5146	0.0043	0.0009	1.439e-06	0.5	0.053	0.031	0.091
tryptophan	rs1013667	3	A	G	0.6087	-0.0041	0.0009	5.673e-06	0.59	-0.04	0.031	0.2
tryptophan	rs1015993	21	T	C	0.4684	0.0041	0.0009	7.309e-06	0.48	0.057	0.032	0.07
tryptophan	rs10171387	2	A	G	0.9051	0.008	0.0018	5.141e-06	0.88	-0.023	0.052	0.66
tryptophan	rs1022092	6	A	G	0.5544	-0.0049	0.0009	6.529e-08	0.54	-0.019	0.031	0.53
tryptophan	rs10225863	7	T	C	0.3949	-0.004	0.0009	9.754e-06	0.4	0.047	0.031	0.14
tryptophan	rs10495209	1	T	C	0.4862	0.004	0.0009	8.02e-06	0.46	0.017	0.032	0.58
tryptophan	rs10750415	11	T	G	0.3959	0.0042	0.0009	2.767e-06	0.43	0.045	0.031	0.15
tryptophan	rs10764489	10	A	G	0.532	0.0044	0.0009	9.788e-07	0.53	-0.037	0.031	0.24
tryptophan	rs10784496	12	A	G	0.5375	0.0045	0.0009	5.085e-07	0.55	-0.049	0.031	0.12
tryptophan	rs10805503	5	T	C	0.6272	0.0043	0.0009	1.996e-06	0.62	-0.0079	0.032	0.8
tryptophan	rs10807322	6	A	T	0.5866	0.0043	0.0009	1.974e-06	0.59	0.048	0.032	0.14
tryptophan	rs10822056	10	T	C	0.5141	0.0042	0.0009	2.651e-06	0.52	-0.048	0.03	0.12
tryptophan	rs10836364	11	T	C	0.607	0.005	0.001	5.733e-07	0.61	-0.0001	0.032	1
tryptophan	rs10846667	12	T	C	0.4861	0.0045	0.0009	1.651e-06	0.5	-0.024	0.034	0.49
tryptophan	rs10881004	12	T	C	0.4824	0.0041	0.0009	3.392e-06	0.48	0.0064	0.031	0.84
tryptophan	rs10900784	5	A	C	0.4158	-0.0044	0.0009	9.744e-07	0.4	0.012	0.031	0.7
tryptophan	rs10920675	1	A	G	0.4948	-0.0092	0.002	5.316e-06	0.5	-0.082	0.031	0.0073
tryptophan	rs10927101	1	A	C	0.3738	-0.0046	0.0009	2.721e-07	0.36	0.015	0.033	0.65
tryptophan	rs10931041	2	T	C	0.5756	-0.0042	0.0009	3.362e-06	0.58	-0.04	0.033	0.23
tryptophan	rs11201034	10	A	T	0.6064	0.0043	0.0009	1.888e-06	0.61	-0.032	0.032	0.32
tryptophan	rs11605459	11	C	G	0.5787	-0.0041	0.0009	5.902e-06	0.58	-0.025	0.031	0.43
tryptophan	rs11654913	17	A	T	0.5579	-0.004	0.0009	6.912e-06	0.56	0.0058	0.031	0.85
tryptophan	rs11659379	18	T	C	0.5042	0.004	0.0009	8.538e-06	0.51	-0.039	0.031	0.21
tryptophan	rs11678851	2	T	C	0.4138	0.0041	0.0009	5.943e-06	0.41	0.038	0.031	0.23
tryptophan	rs11719675	3	A	T	0.3965	-0.0041	0.0009	5.116e-06	0.42	-0.0065	0.032	0.84
tryptophan	rs11729831	4	T	G	0.6133	0.004	0.0009	8.61e-06	0.61	0	0.032	1
tryptophan	rs1179636	7	A	C	0.5356	-0.0045	0.001	1.825e-06	0.54	-0.029	0.033	0.38
tryptophan	rs11802417	1	T	C	0.5816	-0.0041	0.0009	4.469e-06	0.58	-0.013	0.031	0.67
tryptophan	rs11804149	1	T	C	0.4678	0.0041	0.0009	4.612e-06	0.47	0.025	0.031	0.42
tryptophan	rs11937375	4	C	G	0.68	-0.018	0.004	6.795e-06	0.65	-0.0077	0.052	0.88
tryptophan	rs1220605	13	A	G	0.6312	-0.0046	0.0009	9.291e-07	0.63	0.022	0.034	0.52
tryptophan	rs12278762	11	T	C	0.5229	0.0043	0.0009	1.557e-06	0.53	0.019	0.031	0.53
tryptophan	rs12490596	3	A	G	0.5786	-0.004	0.0009	8.679e-06	0.59	0.017	0.032	0.6
tryptophan	rs1249489	18	A	G	0.3741	0.0042	0.0009	3.683e-06	0.4	-0.044	0.032	0.17
tryptophan	rs12497219	3	T	C	0.5545	-0.0045	0.0009	5.326e-07	0.55	-0.03	0.031	0.34
tryptophan	rs12497223	3	T	C	0.5345	0.0042	0.0009	2.257e-06	0.52	0.0011	0.031	0.97
tryptophan	rs12533939	7	A	T	0.3887	0.0045	0.0009	6.516e-07	0.39	0.0099	0.032	0.76
tryptophan	rs1260326	2	T	C	0.404	0.0042	0.0009	2.742e-06	0.38	0.016	0.032	0.63
tryptophan	rs12618875	2	C	G	0.3961	-0.0041	0.0009	3.761e-06	0.41	0.047	0.031	0.13
tryptophan	rs12708881	16	A	G	0.5063	0.0043	0.0009	2.367e-06	0.52	0.014	0.031	0.65
tryptophan	rs12891553	14	T	C	0.522	-0.0043	0.0009	2.351e-06	0.53	-0.0024	0.031	0.94
tryptophan	rs13056963	22	T	C	0.4376	0.0043	0.0009	5.583e-06	0.41	-0.013	0.032	0.67
tryptophan	rs1330918	13	A	C	0.6132	0.0042	0.0009	2.212e-06	0.59	0.0004	0.031	0.99
tryptophan	rs13392809	2	T	C	0.4702	0.0043	0.0009	1.547e-06	0.48	0.033	0.031	0.29
tryptophan	rs1345390	16	T	C	0.3838	-0.005	0.0009	1.956e-08	0.39	0.022	0.032	0.48
tryptophan	rs1349704	11	A	G	0.4611	0.0044	0.0009	8.312e-07	0.46	-0.05	0.031	0.1
tryptophan	rs1418942	20	A	C	0.5751	-0.004	0.0009	7.128e-06	0.58	0.038	0.032	0.23
tryptophan	rs1443347	13	A	G	0.4509	0.0042	0.0009	2.647e-06	0.44	0.045	0.031	0.15
tryptophan	rs1501803	5	T	C	0.4152	0.0042	0.0009	4.567e-06	0.39	0.049	0.034	0.15
tryptophan	rs1508513	4	C	G	0.6354	0.0042	0.0009	2.363e-06	0.63	-0.0031	0.032	0.92
tryptophan	rs1519309	4	T	C	0.6544	-0.0044	0.0009	1.206e-06	0.65	0.043	0.033	0.18
tryptophan	rs1549225	5	T	C	0.607	0.0045	0.0009	6.057e-07	0.61	0.0026	0.032	0.93
tryptophan	rs161551	5	T	C	0.3954	0.0042	0.0009	2.687e-06	0.41	0.022	0.033	0.51
tryptophan	rs1638362	5	T	C	0.4947	-0.0046	0.0009	2.892e-07	0.48	0.013	0.032	0.67
tryptophan	rs1663501	21	A	G	0.4634	-0.0047	0.0009	2.435e-07	0.47	-0.012	0.034	0.72
tryptophan	rs16823952	1	T	G	0.9069	-0.0083	0.0018	5.079e-06	0.91	0.046	0.055	0.41
tryptophan	rs1683253	1	T	C	0.5188	-0.0042	0.0009	3.129e-06	0.52	0.043	0.032	0.17
tryptophan	rs16836288	4	A	C	0.044	0.0131	0.0029	5.601e-06	0.055	0.11	0.07	0.11
tryptophan	rs17034862	4	C	G	0.5175	-0.004	0.0009	6.917e-06	0.51	0.011	0.031	0.71
tryptophan	rs17114354	12	A	G	0.9874	0.0248	0.0053	3.515e-06	0.98	0.027	0.11	0.8
tryptophan	rs17698249	16	A	C	0.5682	-0.0041	0.0009	5.503e-06	0.56	0.056	0.032	0.075
tryptophan	rs17744500	15	T	C	0.4582	-0.0041	0.0009	4.157e-06	0.46	0.05	0.032	0.12
tryptophan	rs1852138	11	A	G	0.5761	0.004	0.0009	6.335e-06	0.58	0.0029	0.032	0.93
tryptophan	rs1864235	8	C	G	0.5534	0.0041	0.0009	6.673e-06	0.57	0.02	0.031	0.51
tryptophan	rs1887646	13	A	G	0.5277	0.004	0.0009	6.752e-06	0.53	-0.061	0.031	0.049
tryptophan	rs1927011	13	A	C	0.4904	-0.0041	0.0009	4.112e-06	0.5	0.019	0.031	0.54
tryptophan	rs1995960	4	A	G	0.5949	-0.0047	0.0009	1.629e-07	0.61	0.018	0.032	0.57
tryptophan	rs1997238	7	A	G	0.5117	0.0045	0.0009	6.07e-07	0.53	-0.011	0.031	0.71
tryptophan	rs201262	6	T	G	0.5563	0.0047	0.0009	1.359e-07	0.57	-0.034	0.032	0.28
tryptophan	rs2050695	1	T	C	0.5282	-0.004	0.0009	9.856e-06	0.55	0.046	0.031	0.14
tryptophan	rs207942	2	C	G	0.3921	-0.0043	0.0009	1.954e-06	0.39	-0.0088	0.032	0.78
tryptophan	rs2178779	14	A	G	0.4943	-0.004	0.0009	9.976e-06	0.49	0.017	0.032	0.59
tryptophan	rs2221440	5	A	G	0.4032	-0.0041	0.0009	6.003e-06	0.4	0.0009	0.032	0.98
tryptophan	rs2261659	5	C	G	0.44	-0.0043	0.0009	1.63e-06	0.47	-0.032	0.033	0.32
tryptophan	rs2271537	4	A	C	0.4662	-0.0061	0.0009	1.879e-11	0.47	0.0026	0.033	0.94
tryptophan	rs2303972	11	A	T	0.4403	0.0041	0.0009	4.821e-06	0.45	-0.051	0.031	0.1
tryptophan	rs2383131	9	T	C	0.4403	-0.0043	0.0009	3.054e-06	0.47	-0.013	0.033	0.7
tryptophan	rs2484178	10	T	C	0.6063	0.0043	0.0009	1.745e-06	0.61	0.021	0.032	0.5
tryptophan	rs2510595	11	A	G	0.6113	-0.0045	0.0009	4.989e-07	0.6	-0.02	0.032	0.52
tryptophan	rs2520117	16	A	G	0.4545	0.0045	0.0009	5.056e-07	0.49	0.054	0.032	0.088
tryptophan	rs2585160	8	A	G	0.3986	0.004	0.0009	7.157e-06	0.38	0.0019	0.032	0.95
tryptophan	rs2592037	5	T	G	0.6124	-0.004	0.0009	9.395e-06	0.59	0.0008	0.033	0.98
tryptophan	rs2658761	18	T	C	0.4343	-0.0048	0.0009	6.749e-08	0.44	-0.034	0.031	0.28
tryptophan	rs2688858	10	T	C	0.5742	0.0043	0.0009	2.837e-06	0.57	-0.061	0.032	0.054
tryptophan	rs2713243	2	A	C	0.3763	-0.0044	0.0009	8.563e-07	0.35	0.0023	0.033	0.94
tryptophan	rs2722407	7	A	G	0.587	0.0041	0.0009	6.472e-06	0.6	0.027	0.031	0.39
tryptophan	rs2798184	1	T	C	0.4314	-0.0049	0.0009	6.371e-08	0.42	-0.018	0.033	0.59
tryptophan	rs2813760	1	A	G	0.5775	0.0044	0.0009	1.187e-06	0.59	0.02	0.032	0.53
tryptophan	rs2834165	21	A	G	0.5041	-0.0045	0.0009	4.862e-07	0.52	0.01	0.031	0.75
tryptophan	rs284191	1	A	G	0.615	-0.006	0.001	1.973e-09	0.63	0.041	0.032	0.21
tryptophan	rs2868072	15	A	G	0.4829	0.004	0.0009	9.036e-06	0.48	0.0046	0.031	0.88
tryptophan	rs2901056	10	C	G	0.5215	-0.004	0.0009	6.542e-06	0.49	0.0069	0.031	0.82
tryptophan	rs2927324	16	T	C	0.5432	-0.0042	0.0009	2.911e-06	0.55	-0.063	0.031	0.042
tryptophan	rs295142	2	A	G	0.5909	-0.0048	0.0009	1.538e-07	0.6	0.032	0.032	0.31
tryptophan	rs2977272	1	T	C	0.341	0.005	0.001	5.733e-07	0.3	0.015	0.039	0.69
tryptophan	rs3133944	8	T	C	0.4495	0.0046	0.0009	4.463e-07	0.46	0.027	0.031	0.39
tryptophan	rs33980	5	C	G	0.9071	-0.0077	0.0017	9.108e-06	0.88	0.027	0.048	0.57
tryptophan	rs341973	3	T	C	0.493	0.005	0.001	5.733e-07	0.49	0.049	0.033	0.14
tryptophan	rs3751181	12	A	G	0.6085	0.0041	0.0009	5.185e-06	0.59	0.063	0.032	0.046
tryptophan	rs3754932	2	T	C	0.4966	-0.004	0.0009	9.276e-06	0.5	-0.025	0.031	0.41
tryptophan	rs3772343	3	A	C	0.987	0.028	0.006	3.061e-06	0.97	0.11	0.092	0.22
tryptophan	rs3773729	3	T	C	0.6291	0.004	0.0009	8.571e-06	0.65	0.039	0.033	0.23
tryptophan	rs3780494	9	T	C	0.9855	-0.023	0.0051	7.022e-06	0.98	-0.24	0.15	0.12
tryptophan	rs3799739	6	T	C	0.4666	0.0052	0.0009	6.198e-09	0.49	0.068	0.031	0.027
tryptophan	rs3818337	9	T	G	0.5669	0.0041	0.0009	6.565e-06	0.57	0.028	0.031	0.37
tryptophan	rs3819041	21	C	G	0.5828	-0.0041	0.0009	5.664e-06	0.58	0.035	0.032	0.27
tryptophan	rs38278	7	A	G	0.4119	0.004	0.0009	6.563e-06	0.43	-0.047	0.031	0.14
tryptophan	rs3828151	1	A	C	0.4111	-0.0042	0.0009	4.073e-06	0.43	-0.0032	0.031	0.92
tryptophan	rs3846758	6	A	T	0.4581	0.004	0.0009	8.699e-06	0.46	-0.024	0.031	0.43
tryptophan	rs3927971	2	T	C	0.5178	0.0042	0.0009	8.977e-06	0.52	-0.077	0.037	0.037
tryptophan	rs4144737	8	A	G	0.5818	0.004	0.0009	9.859e-06	0.56	-0.042	0.031	0.18
tryptophan	rs42162	7	T	C	0.5492	0.004	0.0009	8.217e-06	0.55	0.0071	0.032	0.82
tryptophan	rs428185	14	T	C	0.5851	-0.0045	0.0009	6.254e-07	0.55	0.0007	0.031	0.98
tryptophan	rs430727	3	T	C	0.4628	0.0041	0.0009	5.128e-06	0.46	0.0022	0.031	0.94
tryptophan	rs4346442	2	A	T	0.4816	0.0043	0.0009	1.667e-06	0.47	0.05	0.035	0.16
tryptophan	rs4407399	3	T	C	0.603	-0.005	0.001	5.733e-07	0.62	0.044	0.035	0.21
tryptophan	rs4447501	18	A	T	0.484	0.0042	0.0009	4.125e-06	0.46	-0.0005	0.031	0.99
tryptophan	rs4539321	11	A	C	0.5503	0.0044	0.0009	1.141e-06	0.55	-0.002	0.032	0.95
tryptophan	rs4571059	2	T	C	0.6079	0.004	0.0009	8.501e-06	0.59	-0.044	0.031	0.16
tryptophan	rs4611118	10	A	G	0.609	-0.0044	0.0009	9.406e-07	0.6	-0.039	0.032	0.23
tryptophan	rs4615256	5	A	G	0.5327	0.0049	0.0009	4.988e-08	0.51	-0.0094	0.031	0.76
tryptophan	rs4695289	4	A	G	0.3489	-0.0045	0.0009	7.948e-07	0.34	0.0054	0.036	0.88
tryptophan	rs4702007	5	A	G	0.3929	-0.0041	0.0009	6.109e-06	0.41	0.015	0.032	0.64
tryptophan	rs4751282	10	T	C	0.5421	0.0045	0.0009	7.405e-07	0.54	-0.026	0.033	0.42
tryptophan	rs4753700	11	A	C	0.5481	0.0045	0.0009	9.545e-07	0.56	-0.018	0.032	0.58
tryptophan	rs4755291	11	A	G	0.4644	-0.0041	0.0009	5.253e-06	0.47	0.019	0.031	0.54
tryptophan	rs4870304	6	A	G	0.5823	0.0041	0.0009	8.313e-06	0.58	-0.0008	0.032	0.98
tryptophan	rs4880888	10	A	G	0.4785	-0.0046	0.0009	3.243e-07	0.5	-0.012	0.031	0.71
tryptophan	rs4958379	5	A	G	0.433	-0.005	0.0009	2.176e-08	0.4	0.013	0.032	0.69
tryptophan	rs4972588	2	A	G	0.5138	-0.0046	0.0009	3.744e-07	0.52	0.041	0.033	0.21
tryptophan	rs4973952	3	C	G	0.415	-0.0041	0.0009	6.47e-06	0.42	0.04	0.032	0.2
tryptophan	rs4989308	4	A	G	0.3746	-0.0045	0.0009	8.432e-07	0.38	0.0067	0.035	0.85
tryptophan	rs502654	1	T	C	0.559	-0.0046	0.0009	2.597e-07	0.54	0.014	0.031	0.66
tryptophan	rs575257	11	A	G	0.6005	-0.0042	0.0009	3.511e-06	0.6	0.014	0.032	0.67
tryptophan	rs5997110	22	T	C	0.523	-0.005	0.001	5.733e-07	0.49	0.011	0.031	0.72
tryptophan	rs6001129	22	T	C	0.134	-0.009	0.002	6.795e-06	0.13	0.0015	0.048	0.98
tryptophan	rs6077611	20	T	G	0.4794	-0.0041	0.0009	5.321e-06	0.49	0.015	0.032	0.64
tryptophan	rs6110544	20	T	C	0.4394	0.004	0.0009	7.011e-06	0.44	-0.03	0.031	0.34
tryptophan	rs6130271	20	T	C	0.5352	-0.004	0.0009	7.398e-06	0.55	-0.039	0.032	0.22
tryptophan	rs635548	15	T	C	0.5161	-0.0044	0.0009	7.784e-07	0.51	-0.0006	0.031	0.98
tryptophan	rs6435723	2	T	C	0.8977	-0.008	0.0018	6.907e-06	0.9	-0.033	0.054	0.53
tryptophan	rs6437242	2	A	T	0.4336	-0.0043	0.0009	1.38e-06	0.42	0.043	0.032	0.18
tryptophan	rs6454864	6	T	C	0.3705	0.004	0.0009	8.872e-06	0.34	-0.03	0.033	0.35
tryptophan	rs6534667	4	C	G	0.4186	-0.0043	0.0009	1.491e-06	0.37	-0.033	0.032	0.31
tryptophan	rs6537156	4	T	C	0.4485	0.004	0.0009	8.091e-06	0.45	0.029	0.031	0.35
tryptophan	rs6586235	21	A	C	0.4598	0.0043	0.0009	1.622e-06	0.44	0.0071	0.032	0.82
tryptophan	rs664059	11	T	C	0.5182	0.0043	0.0009	1.433e-06	0.52	0.065	0.031	0.037
tryptophan	rs6685230	1	T	C	0.3976	-0.0042	0.0009	7.78e-06	0.39	-0.0098	0.037	0.79
tryptophan	rs6730726	2	A	G	0.5312	-0.004	0.0009	7.167e-06	0.54	-0.049	0.032	0.12
tryptophan	rs6747650	2	A	G	0.5825	-0.0041	0.0009	4.362e-06	0.58	0.045	0.032	0.16
tryptophan	rs6759991	2	T	G	0.8623	0.0076	0.0016	2.521e-06	0.84	0.013	0.044	0.77
tryptophan	rs6778716	3	A	G	0.6336	-0.0041	0.0009	5.242e-06	0.61	-0.021	0.032	0.51
tryptophan	rs6819555	4	A	G	0.5862	-0.0043	0.0009	3.693e-06	0.59	0.001	0.035	0.98
tryptophan	rs6824174	4	T	C	0.4845	-0.0041	0.0009	5.365e-06	0.48	0.012	0.031	0.71
tryptophan	rs6826247	4	T	C	0.5071	0.0048	0.0009	8.797e-08	0.52	-0.026	0.031	0.4
tryptophan	rs6910731	6	A	G	0.4497	0.0041	0.0009	6.679e-06	0.46	-0.0039	0.033	0.91
tryptophan	rs6947698	7	C	G	0.4558	-0.004	0.0009	8.341e-06	0.47	0.027	0.032	0.41
tryptophan	rs699856	1	T	C	0.3661	0.004	0.0009	8.012e-06	0.39	0.092	0.032	0.0043
tryptophan	rs7006068	8	T	C	0.6264	0.0045	0.0009	4.801e-07	0.62	0.039	0.032	0.22
tryptophan	rs7009696	8	T	C	0.6243	0.0041	0.0009	6.166e-06	0.63	0.056	0.032	0.082
tryptophan	rs710580	3	A	C	0.3566	-0.005	0.0009	3.574e-08	0.37	-0.011	0.033	0.73
tryptophan	rs713246	6	C	G	0.5592	0.0041	0.0009	4.452e-06	0.58	-0.04	0.032	0.21
tryptophan	rs7156205	14	A	G	0.5144	-0.0044	0.0009	1.011e-06	0.51	-0.0039	0.031	0.9
tryptophan	rs7198470	16	T	C	0.6081	0.004	0.0009	9.003e-06	0.6	-0.057	0.032	0.077
tryptophan	rs7230740	18	A	C	0.6655	0.0044	0.0009	1.559e-06	0.66	-0.04	0.036	0.26
tryptophan	rs7246393	19	A	G	0.5222	0.0043	0.0009	1.554e-06	0.53	0.0072	0.031	0.82
tryptophan	rs736929	14	T	C	0.5915	-0.0043	0.0009	1.25e-06	0.58	-0.035	0.031	0.27
tryptophan	rs7476743	10	T	C	0.5738	-0.0046	0.0009	2.393e-07	0.57	0.015	0.031	0.64
tryptophan	rs7505177	18	T	G	0.4132	-0.0043	0.0009	5.859e-06	0.41	0.042	0.032	0.19
tryptophan	rs756568	8	C	G	0.4033	-0.004	0.0009	9.097e-06	0.42	-0.06	0.031	0.055
tryptophan	rs7584842	2	T	C	0.5377	-0.005	0.0009	4.15e-08	0.54	0.062	0.033	0.063
tryptophan	rs7594598	2	A	C	0.4257	0.004	0.0009	9.497e-06	0.42	0.001	0.032	0.97
tryptophan	rs7638383	3	A	G	0.3984	0.0047	0.0009	1.641e-07	0.4	0.0069	0.033	0.83
tryptophan	rs7717884	5	T	G	0.5836	0.0045	0.0009	5.572e-07	0.6	-0.014	0.032	0.65
tryptophan	rs7748625	6	A	G	0.6177	-0.0041	0.0009	4.786e-06	0.63	0.058	0.032	0.073
tryptophan	rs7810390	7	A	G	0.5928	-0.0045	0.0009	5.611e-07	0.61	-0.018	0.031	0.57
tryptophan	rs7901526	10	A	C	0.4898	0.0042	0.0009	3.835e-06	0.48	0.053	0.031	0.086
tryptophan	rs8006663	14	A	G	0.4556	-0.0046	0.0009	3.016e-07	0.5	-0.011	0.032	0.73
tryptophan	rs8045774	16	T	C	0.6281	-0.004	0.0009	8.087e-06	0.62	0.062	0.032	0.049
tryptophan	rs8088963	18	A	G	0.6387	0.0044	0.0009	8.287e-07	0.61	-0.043	0.034	0.2
tryptophan	rs8094588	18	T	C	0.6202	-0.0042	0.0009	2.948e-06	0.64	-0.032	0.032	0.32
tryptophan	rs8110890	19	T	G	0.4741	0.0045	0.0009	7.505e-07	0.47	0.016	0.031	0.61
tryptophan	rs826056	11	T	C	0.4773	-0.0048	0.0009	5.793e-08	0.5	-0.0064	0.031	0.83
tryptophan	rs875283	19	A	G	0.4896	-0.0043	0.0009	2.341e-06	0.48	0.029	0.031	0.35
tryptophan	rs881562	16	T	G	0.4978	0.0044	0.0009	1.451e-06	0.5	-0.016	0.034	0.63
tryptophan	rs893922	9	A	G	0.366	0.0042	0.0009	3.945e-06	0.38	-0.039	0.032	0.22
tryptophan	rs915281	9	T	C	0.5076	-0.0041	0.0009	4.423e-06	0.5	-0.016	0.031	0.61
tryptophan	rs928963	16	A	C	0.3985	0.0042	0.0009	3.622e-06	0.41	-0.018	0.032	0.57
tryptophan	rs9330454	9	A	G	0.4006	-0.0066	0.0015	6.044e-06	0.42	0.037	0.032	0.26
tryptophan	rs937382	4	T	C	0.4466	-0.0046	0.0009	2.312e-07	0.44	-0.048	0.032	0.13
tryptophan	rs938040	10	T	C	0.107	0.0074	0.0017	9.124e-06	0.12	-0.036	0.049	0.47
tryptophan	rs950880	2	A	C	0.3822	-0.004	0.0009	7.886e-06	0.39	0.0021	0.031	0.95
tryptophan	rs9517869	13	T	C	0.3661	-0.0046	0.0009	3.457e-07	0.39	0.038	0.032	0.24
tryptophan	rs9523030	13	T	G	0.6269	0.0043	0.0009	5.647e-06	0.63	-0.032	0.034	0.33
tryptophan	rs9541214	13	T	C	0.653	-0.0042	0.0009	3.797e-06	0.65	-0.094	0.033	0.0047
tryptophan	rs9547650	13	T	C	0.5819	0.004	0.0009	9.107e-06	0.56	-0.055	0.032	0.085
tryptophan	rs958635	3	A	G	0.4705	0.0045	0.0009	4.59e-07	0.47	0.037	0.031	0.23
tryptophan	rs9610322	22	A	G	0.5195	-0.0043	0.0009	1.119e-06	0.53	-0.03	0.031	0.33
tryptophan	rs9646527	18	A	T	0.3795	0.004	0.0009	9.002e-06	0.36	0.02	0.032	0.53
tryptophan	rs9649963	8	T	C	0.634	0.0041	0.0009	5.841e-06	0.63	-0.0035	0.032	0.91
tryptophan	rs970079	5	A	G	0.4858	-0.0041	0.0009	4.84e-06	0.51	-0.053	0.032	0.098
tryptophan	rs9842801	3	C	G	0.5128	0.0044	0.0009	7.912e-07	0.53	-0.054	0.031	0.084
tryptophan	rs9878578	3	A	G	0.6016	0.0041	0.0009	5.323e-06	0.61	-0.049	0.032	0.13
tryptophan	rs9948912	18	A	G	0.3616	0.004	0.0009	9.579e-06	0.36	0.019	0.034	0.57
tryptophan	rs9950125	18	A	G	0.4521	-0.004	0.0009	7.715e-06	0.43	0.025	0.031	0.43
tryptophan betaine	rs10478926	5	T	G	0.1234	-0.0664	0.0131	3.632e-07	0.12	0.015	0.049	0.75
tryptophan betaine	rs12320124	12	A	C	0.0146	-0.2943	0.0664	9.383e-06	0.015	-0.011	0.18	0.95
tryptophan betaine	rs2070721	5	T	G	0.5681	0.0507	0.0087	4.627e-09	0.56	0.075	0.033	0.021
tryptophan betaine	rs2144974	14	A	C	0.9322	0.0756	0.0164	3.878e-06	0.93	0.12	0.062	0.052
tryptophan betaine	rs2212465	11	A	T	0.0432	-0.0927	0.0207	7.304e-06	0.054	0.13	0.07	0.062
tryptophan betaine	rs285718	15	T	C	0.5376	0.0392	0.0086	5.38e-06	0.53	0.015	0.031	0.63
tryptophan betaine	rs3821142	2	T	C	0.5584	0.0747	0.0157	2.088e-06	0.51	0.015	0.032	0.63
tryptophan betaine	rs419291	5	T	C	0.3679	0.0388	0.0087	7.841e-06	0.38	-0.028	0.033	0.39
tryptophan betaine	rs4792110	17	T	G	0.9378	0.114	0.0252	6.309e-06	0.92	-0.029	0.058	0.62
tryptophan betaine	rs719672	6	A	C	0.8137	0.0917	0.0196	2.913e-06	0.79	-0.025	0.039	0.52
tryptophan betaine	rs739719	5	A	C	0.0683	-0.1272	0.0167	2.77e-14	0.066	0.0073	0.065	0.91
tryptophan betaine	rs7596630	2	A	G	0.3139	0.0443	0.0096	4.289e-06	0.33	0.0032	0.034	0.93
tryptophan betaine	rs7733814	5	T	C	0.0581	-0.1034	0.0184	1.888e-08	0.058	-0.089	0.071	0.21
tryptophan betaine	rs9651696	11	T	C	0.556	-0.0756	0.0156	1.203e-06	0.54	0.0093	0.031	0.77
tyrosine	rs10033622	4	T	C	0.6115	0.0126	0.0026	1.346e-06	0.65	0.021	0.034	0.54
tyrosine	rs1022092	6	A	G	0.5538	-0.01	0.0016	2.593e-10	0.54	-0.019	0.031	0.53
tyrosine	rs10516469	4	T	C	0.1	-0.0114	0.0025	5.886e-06	0.096	-0.0094	0.057	0.87
tyrosine	rs11243929	9	T	C	0.7731	-0.0076	0.0017	8.328e-06	0.78	0.053	0.04	0.18
tyrosine	rs12436404	14	A	G	0.0947	-0.0109	0.0025	8.731e-06	0.11	0.082	0.052	0.12
tyrosine	rs12728678	1	T	C	0.2003	-0.0096	0.0017	2.189e-08	0.22	-0.002	0.038	0.96
tyrosine	rs12891	19	C	G	0.4177	0.0078	0.0018	8.777e-06	0.41	0.0078	0.034	0.82
tyrosine	rs13237436	7	A	G	0.193	-0.0076	0.0017	7.257e-06	0.2	0.038	0.04	0.34
tyrosine	rs1475943	22	T	C	0.2215	0.0079	0.0017	3.693e-06	0.25	-0.026	0.038	0.5
tyrosine	rs1512342	4	T	C	0.3384	0.0072	0.0016	7.006e-06	0.34	-0.017	0.033	0.62
tyrosine	rs1532775	1	A	G	0.7796	0.0081	0.0017	1.035e-06	0.77	-0.037	0.037	0.32
tyrosine	rs1536564	10	T	C	0.2644	0.0075	0.0017	7.048e-06	0.27	-0.0044	0.035	0.9
tyrosine	rs17293820	8	T	G	0.8016	0.0081	0.0017	2.011e-06	0.79	0.011	0.038	0.77
tyrosine	rs1851740	3	A	C	0.185	-0.008	0.0017	2.742e-06	0.19	-0.051	0.04	0.2
tyrosine	rs2879560	3	T	C	0.2226	-0.0081	0.0017	3.476e-06	0.21	0.017	0.043	0.7
tyrosine	rs2891733	2	T	C	0.8941	-0.0109	0.0024	8.467e-06	0.89	-0.043	0.05	0.38
tyrosine	rs4347830	2	A	G	0.337	0.009	0.002	6.795e-06	0.36	-0.05	0.035	0.15
tyrosine	rs4788815	16	A	T	0.3492	0.0074	0.0016	4.407e-06	0.34	0.045	0.033	0.17
tyrosine	rs4808739	19	T	C	0.7578	0.0083	0.0018	2.421e-06	0.77	0.016	0.038	0.68
tyrosine	rs4863214	4	T	C	0.7398	-0.0149	0.0032	3.984e-06	0.67	0.028	0.059	0.64
tyrosine	rs6493	14	A	G	0.1195	0.0114	0.0024	2.346e-06	0.17	-0.0036	0.04	0.93
tyrosine	rs703014	10	A	G	0.326	0.0135	0.0027	7.194e-07	0.33	0.038	0.033	0.24
tyrosine	rs7151615	14	T	G	0.273	-0.0079	0.0016	1.469e-06	0.31	-0.026	0.034	0.45
tyrosine	rs7195332	16	T	C	0.2152	0.0077	0.0017	4.051e-06	0.22	0.028	0.038	0.46
tyrosine	rs7202340	16	A	C	0.6332	0.0077	0.0016	2.394e-06	0.61	-0.0062	0.032	0.85
tyrosine	rs7641634	3	A	G	0.266	-0.0077	0.0016	2.564e-06	0.29	0.021	0.034	0.55
tyrosine	rs7834337	8	A	G	0.0904	-0.0113	0.0025	4.709e-06	0.087	-0.033	0.056	0.56
tyrosine	rs8035304	15	T	G	0.81	0.009	0.002	6.795e-06	0.8	-0.062	0.043	0.15
tyrosine	rs8111703	19	A	T	0.2142	-0.0084	0.0017	1.467e-06	0.24	0.0082	0.037	0.82
tyrosine	rs906466	20	A	G	0.1846	0.0076	0.0017	8.838e-06	0.2	-0.018	0.04	0.66
tyrosine	rs9327433	5	T	G	0.5134	-0.0076	0.0016	2.529e-06	0.51	-0.0043	0.031	0.89
tyrosine	rs936632	1	A	C	0.1787	-0.0089	0.0017	2.694e-07	0.17	-0.026	0.041	0.52
tyrosine	rs9484927	6	T	C	0.0164	-0.0284	0.0061	2.986e-06	0.019	0.041	0.12	0.72
tyrosine	rs9594421	13	A	T	0.2757	0.0075	0.0016	4.594e-06	0.32	0.067	0.034	0.05
urea	rs12654812	5	A	G	0.2913	0.0118	0.0025	3.362e-06	0.38	-0.013	0.032	0.67
urea	rs1569823	20	T	C	0.8757	-0.0152	0.0034	8.248e-06	0.88	-0.019	0.049	0.7
urea	rs16872888	5	T	C	0.0332	-0.0292	0.0066	9.894e-06	0.036	-0.1	0.087	0.25
urea	rs1792544	11	A	G	0.8963	-0.0155	0.0034	5.829e-06	0.9	-0.051	0.054	0.35
urea	rs2049664	6	C	G	0.1916	0.0123	0.0026	3.006e-06	0.18	-0.0009	0.041	0.98
urea	rs2170700	15	A	G	0.8663	0.0326	0.0069	2.431e-06	0.89	-0.018	0.057	0.75
urea	rs2424200	20	T	C	0.1163	0.0152	0.0034	6.428e-06	0.12	0.077	0.048	0.11
urea	rs6074893	20	A	C	0.7512	-0.0115	0.0026	8.524e-06	0.73	-0.028	0.035	0.43
urea	rs6753621	2	A	G	0.2183	-0.0117	0.0026	7.017e-06	0.23	0.074	0.038	0.051
urea	rs686346	9	T	C	0.7658	0.0128	0.0027	1.443e-06	0.76	-0.038	0.038	0.32
urea	rs7739842	6	T	G	0.8202	0.0134	0.0027	8.001e-07	0.79	0.025	0.038	0.51
urea	rs7998814	13	T	C	0.1839	0.012	0.0026	5.343e-06	0.18	0.014	0.042	0.73
urea	rs980922	1	C	G	0.8056	-0.012	0.0026	3.569e-06	0.8	-0.0043	0.038	0.91
urea	rs9949837	18	A	G	0.948	-0.0226	0.0051	8.491e-06	0.94	-0.029	0.069	0.67
valine	rs10050054	4	T	C	0.9828	-0.0336	0.0072	3.177e-06	0.98	0.013	0.13	0.92
valine	rs10181551	2	A	G	0.296	-0.0055	0.0012	3.876e-06	0.28	-0.018	0.034	0.6
valine	rs2373642	7	A	G	0.0138	-0.054	0.011	9.775e-07	0.03	0.086	0.11	0.43
valine	rs3762466	2	T	C	0.6819	0.0058	0.0012	1.063e-06	0.67	-0.047	0.033	0.15
valine	rs4879407	9	A	G	0.6961	0.0057	0.0012	2.674e-06	0.71	-0.041	0.034	0.23
valine	rs6841731	4	A	G	0.52	0.0074	0.0012	2.228e-10	0.5	0.013	0.031	0.67
1,5-anhydroglucitol (1,5-AG)	rs10206655	2	A	C	0.0403	-0.036	0.008	6.783e-06	0.053	-0.12	0.077	0.12
1,5-anhydroglucitol (1,5-AG)	rs10508432	10	A	G	0.7069	-0.0124	0.0027	4.069e-06	0.71	-0.037	0.034	0.28
1,5-anhydroglucitol (1,5-AG)	rs10746431	1	A	G	0.9808	0.0558	0.0111	5.096e-07	0.97	-0.25	0.12	0.035
1,5-anhydroglucitol (1,5-AG)	rs11119547	1	A	G	0.4892	0.0126	0.0026	1.849e-06	0.49	-0.045	0.032	0.16
1,5-anhydroglucitol (1,5-AG)	rs1131718	10	A	G	0.8565	-0.0166	0.0037	5.711e-06	0.85	-0.015	0.048	0.75
1,5-anhydroglucitol (1,5-AG)	rs11564708	11	C	G	0.8162	0.0155	0.0034	6.395e-06	0.81	-0.0049	0.04	0.9
1,5-anhydroglucitol (1,5-AG)	rs11580613	1	T	C	0.1344	0.0188	0.0042	8.682e-06	0.14	-0.051	0.045	0.25
1,5-anhydroglucitol (1,5-AG)	rs11649994	17	A	C	0.409	0.0119	0.0026	7.309e-06	0.42	-0.0009	0.032	0.98
1,5-anhydroglucitol (1,5-AG)	rs11780580	8	T	G	0.8022	-0.0152	0.0034	9.246e-06	0.82	0.025	0.041	0.54
1,5-anhydroglucitol (1,5-AG)	rs12603532	17	T	C	0.0394	-0.0368	0.0074	6.622e-07	0.056	0.11	0.072	0.14
1,5-anhydroglucitol (1,5-AG)	rs12677067	8	A	G	0.29	-0.015	0.0033	5.512e-06	0.33	0.06	0.034	0.075
1,5-anhydroglucitol (1,5-AG)	rs13012539	2	T	G	0.6759	0.0135	0.0027	4.018e-07	0.68	0.021	0.035	0.55
1,5-anhydroglucitol (1,5-AG)	rs1472578	3	A	T	0.6894	-0.0126	0.0027	2.441e-06	0.69	0.05	0.034	0.14
1,5-anhydroglucitol (1,5-AG)	rs1494957	4	T	C	0.3929	0.0123	0.0027	3.464e-06	0.39	0.029	0.032	0.36
1,5-anhydroglucitol (1,5-AG)	rs150207	20	T	C	0.5278	0.0117	0.0026	9.609e-06	0.52	-0.035	0.032	0.28
1,5-anhydroglucitol (1,5-AG)	rs1545472	15	A	G	0.5158	0.0118	0.0027	9.22e-06	0.51	0.035	0.031	0.26
1,5-anhydroglucitol (1,5-AG)	rs17212491	14	A	G	0.1645	0.016	0.0035	5.926e-06	0.16	0.024	0.042	0.57
1,5-anhydroglucitol (1,5-AG)	rs17745316	22	A	G	0.119	-0.0208	0.0043	1.741e-06	0.16	0.0021	0.044	0.96
1,5-anhydroglucitol (1,5-AG)	rs214247	16	T	C	0.6068	-0.0119	0.0026	6.455e-06	0.61	0.018	0.032	0.57
1,5-anhydroglucitol (1,5-AG)	rs244763	19	A	G	0.3833	0.012	0.0027	8.704e-06	0.38	-0.086	0.032	0.0074
1,5-anhydroglucitol (1,5-AG)	rs3800992	7	A	G	0.8279	-0.0284	0.0036	2.593e-15	0.85	-0.067	0.05	0.18
1,5-anhydroglucitol (1,5-AG)	rs4556997	2	A	C	0.1388	-0.0189	0.0042	6.399e-06	0.15	0.019	0.045	0.66
1,5-anhydroglucitol (1,5-AG)	rs4671111	2	T	C	0.5592	-0.0126	0.0027	1.998e-06	0.55	-0.019	0.032	0.55
1,5-anhydroglucitol (1,5-AG)	rs4742351	9	T	C	0.393	-0.0125	0.0027	2.812e-06	0.4	0.078	0.032	0.015
1,5-anhydroglucitol (1,5-AG)	rs4953936	2	T	C	0.3948	-0.0162	0.0027	9.71e-10	0.38	-0.041	0.034	0.24
1,5-anhydroglucitol (1,5-AG)	rs5757568	22	A	G	0.388	0.0122	0.0027	5.104e-06	0.38	-0.0088	0.034	0.8
1,5-anhydroglucitol (1,5-AG)	rs618900	11	C	G	0.8136	-0.016	0.0035	5.997e-06	0.82	0.029	0.04	0.47
1,5-anhydroglucitol (1,5-AG)	rs6595060	5	T	C	0.5758	0.012	0.0027	6.388e-06	0.56	-0.027	0.031	0.38
1,5-anhydroglucitol (1,5-AG)	rs7651046	3	T	C	0.4133	-0.0141	0.0027	1.054e-07	0.39	-0.012	0.032	0.71
1,5-anhydroglucitol (1,5-AG)	rs7915784	10	A	G	0.0662	0.0247	0.0053	2.647e-06	0.061	0.033	0.065	0.61
1,5-anhydroglucitol (1,5-AG)	rs926776	6	A	G	0.478	0.0126	0.0026	1.862e-06	0.48	0.016	0.031	0.6
1,5-anhydroglucitol (1,5-AG)	rs9268516	6	T	C	0.2861	-0.012	0.0027	8.966e-06	0.28	0.053	0.039	0.17
1,5-anhydroglucitol (1,5-AG)	rs9556974	13	C	G	0.3426	0.0135	0.0027	5.355e-07	0.35	-0.025	0.033	0.44
1,6-anhydroglucose	rs10232298	7	A	G	0.3415	0.0321	0.0071	6.031e-06	0.33	-0.015	0.033	0.66
1,6-anhydroglucose	rs10732692	9	A	G	0.8031	-0.0409	0.0087	2.537e-06	0.81	0.0095	0.041	0.81
1,6-anhydroglucose	rs10847524	12	A	G	0.3904	-0.0344	0.0077	9.163e-06	0.4	-0.037	0.033	0.27
1,6-anhydroglucose	rs11205537	1	T	G	0.043	-0.0779	0.0175	8.331e-06	0.064	-0.014	0.066	0.83
1,6-anhydroglucose	rs12603646	17	A	C	0.7045	0.0348	0.0078	8.133e-06	0.7	-0.046	0.034	0.17
1,6-anhydroglucose	rs12621904	2	A	C	0.9773	0.1047	0.0234	7.665e-06	0.97	-0.11	0.1	0.29
1,6-anhydroglucose	rs1582961	19	T	C	0.2291	0.0423	0.0086	8.078e-07	0.25	0.0039	0.038	0.92
1,6-anhydroglucose	rs16849225	2	T	C	0.2289	0.0361	0.0081	8.933e-06	0.23	0.0033	0.037	0.93
1,6-anhydroglucose	rs17065343	13	C	G	0.9322	-0.1273	0.0286	8.819e-06	0.96	-0.051	0.084	0.54
1,6-anhydroglucose	rs1785007	11	C	G	0.1024	0.1233	0.0242	3.352e-07	0.11	-0.048	0.05	0.33
1,6-anhydroglucose	rs2118838	2	C	G	0.8319	0.0422	0.0094	7.094e-06	0.84	0.047	0.042	0.26
1,6-anhydroglucose	rs2393374	12	T	G	0.3095	0.0351	0.0078	6.392e-06	0.3	0.043	0.034	0.21
1,6-anhydroglucose	rs6832331	4	C	G	0.0215	0.2214	0.0495	7.669e-06	0.019	0.14	0.16	0.4
1,6-anhydroglucose	rs6882058	5	T	C	0.7724	-0.0741	0.0167	9.366e-06	0.75	-0.032	0.037	0.39
1,6-anhydroglucose	rs9521664	13	T	C	0.9351	-0.0708	0.0152	3.242e-06	0.92	-0.041	0.067	0.55
arabinose	rs12091176	1	A	G	0.0264	0.127	0.0271	2.814e-06	0.11	-0.015	0.055	0.79
arabinose	rs12426131	12	A	G	0.1446	0.0246	0.0051	1.681e-06	0.16	0.007	0.044	0.87
arabinose	rs33976862	14	C	G	0.0674	0.0602	0.0135	7.764e-06	0.074	-0.0066	0.059	0.91
arabinose	rs491459	19	C	G	0.21	-0.025	0.0053	2.342e-06	0.25	-0.01	0.036	0.78
arabinose	rs7790791	7	T	C	0.0873	0.0594	0.013	4.672e-06	0.099	0.024	0.053	0.65
erythronate*	rs10055289	5	A	G	0.6946	0.0192	0.0043	9.271e-06	0.69	0.011	0.034	0.75
erythronate*	rs10078394	5	A	G	0.281	-0.0093	0.0018	2.906e-07	0.29	0.026	0.035	0.45
erythronate*	rs10119850	9	A	G	0.5446	0.0088	0.0019	2.598e-06	0.55	-0.045	0.033	0.16
erythronate*	rs10189479	2	A	C	0.4262	-0.0081	0.0018	5.914e-06	0.43	-0.033	0.031	0.28
erythronate*	rs10206621	2	A	T	0.7434	0.0086	0.0018	2.727e-06	0.75	-0.0069	0.036	0.85
erythronate*	rs10765992	11	A	C	0.6859	0.0082	0.0018	5.13e-06	0.71	-0.022	0.034	0.53
erythronate*	rs10832688	11	A	G	0.547	-0.009	0.002	6.795e-06	0.59	0.058	0.047	0.22
erythronate*	rs1093661	1	T	G	0.675	0.009	0.002	6.795e-06	0.69	0.034	0.034	0.31
erythronate*	rs11054848	12	A	G	0.3623	-0.0086	0.0018	2.848e-06	0.36	0.022	0.033	0.5
erythronate*	rs11160549	14	A	G	0.2939	-0.0088	0.0018	1.538e-06	0.29	0.02	0.035	0.56
erythronate*	rs11238386	7	A	C	0.6684	0.0092	0.0018	4.808e-07	0.66	0.011	0.034	0.75
erythronate*	rs11770746	7	A	C	0.6589	0.0085	0.0018	2.825e-06	0.65	-0.011	0.033	0.74
erythronate*	rs12096170	1	A	G	0.4016	0.0082	0.0018	4.965e-06	0.4	0.042	0.031	0.18
erythronate*	rs12481269	20	T	C	0.9208	-0.0158	0.0035	8.563e-06	0.91	0.02	0.059	0.73
erythronate*	rs1260326	2	T	C	0.4042	0.0086	0.0018	1.356e-06	0.38	0.016	0.032	0.63
erythronate*	rs12632671	3	A	G	0.0644	0.0171	0.0037	2.87e-06	0.059	0.077	0.066	0.24
erythronate*	rs12700692	7	T	C	0.1731	0.0121	0.0026	3.637e-06	0.18	0.046	0.042	0.28
erythronate*	rs12749761	1	A	G	0.271	-0.0087	0.0019	5.49e-06	0.29	0.0048	0.039	0.9
erythronate*	rs13385804	2	A	C	0.7023	-0.0081	0.0018	9.388e-06	0.7	0.0077	0.034	0.82
erythronate*	rs1427539	2	T	C	0.6537	-0.0094	0.0018	2.466e-07	0.63	0.042	0.032	0.19
erythronate*	rs201252	6	T	C	0.5963	0.0086	0.0018	1.614e-06	0.6	0.013	0.032	0.67
erythronate*	rs2035058	4	A	G	0.8888	-0.0122	0.0028	9.982e-06	0.88	0.042	0.05	0.39
erythronate*	rs2487521	1	T	C	0.6858	0.0084	0.0018	3.542e-06	0.69	0.027	0.034	0.42
erythronate*	rs270144	3	T	C	0.6901	-0.0082	0.0018	6.904e-06	0.67	-0.025	0.034	0.47
erythronate*	rs2930176	3	A	G	0.5363	-0.0082	0.0018	5.195e-06	0.54	-0.0032	0.031	0.92
erythronate*	rs3184504	12	T	C	0.4837	0.008	0.0018	8.618e-06	0.44	-0.073	0.034	0.03
erythronate*	rs398462	19	T	C	0.5177	0.0087	0.0018	1.386e-06	0.51	0.012	0.034	0.72
erythronate*	rs4141184	12	T	C	0.2907	-0.0081	0.0018	8.457e-06	0.3	-0.0036	0.034	0.91
erythronate*	rs425983	6	A	G	0.3111	-0.0082	0.0018	7.046e-06	0.31	0.016	0.034	0.63
erythronate*	rs42608	7	A	G	0.2365	0.0087	0.0018	2.167e-06	0.22	0.006	0.037	0.87
erythronate*	rs4505759	4	T	C	0.3074	-0.0089	0.0019	2.356e-06	0.28	0.03	0.035	0.39
erythronate*	rs4687367	3	T	C	0.4659	0.0083	0.0018	4.208e-06	0.47	0.03	0.032	0.36
erythronate*	rs4687718	3	A	G	0.1137	-0.0178	0.0033	8.813e-08	0.13	0.015	0.046	0.74
erythronate*	rs476093	1	A	C	0.7566	-0.0084	0.0018	4.975e-06	0.76	0.05	0.036	0.17
erythronate*	rs612149	1	A	G	0.1538	0.0129	0.0027	2.042e-06	0.19	-0.019	0.044	0.67
erythronate*	rs6135736	20	A	G	0.248	-0.0087	0.0019	2.783e-06	0.24	0.023	0.036	0.53
erythronate*	rs6426492	1	T	C	0.3336	-0.0081	0.0018	8.748e-06	0.32	0.032	0.033	0.34
erythronate*	rs6434958	2	C	G	0.1118	-0.0123	0.0027	7.099e-06	0.11	-0.059	0.049	0.23
erythronate*	rs6860069	5	T	C	0.29	0.0081	0.0018	7.144e-06	0.33	-0.022	0.033	0.5
erythronate*	rs7002795	8	T	C	0.1074	-0.0125	0.0028	9.108e-06	0.12	0.0045	0.052	0.93
erythronate*	rs7316944	13	C	G	0.2987	-0.0082	0.0018	6.252e-06	0.29	-0.0072	0.034	0.83
erythronate*	rs735080	7	A	G	0.6074	0.008	0.0018	8.795e-06	0.6	-0.0015	0.032	0.96
erythronate*	rs7767693	6	A	G	0.2941	0.0085	0.0018	2.728e-06	0.31	-0.004	0.034	0.91
erythronate*	rs8182062	15	A	G	0.7075	-0.0083	0.0018	4.751e-06	0.71	-0.011	0.034	0.75
erythronate*	rs9366292	6	A	G	0.7264	0.0081	0.0018	9.835e-06	0.73	0.0005	0.035	0.99
erythronate*	rs951062	12	T	C	0.703	0.0083	0.0018	5.679e-06	0.69	0.05	0.034	0.14
erythronate*	rs9520061	13	A	G	0.6423	0.0081	0.0018	5.755e-06	0.63	0.0048	0.032	0.88
erythronate*	rs9677367	2	A	G	0.6892	0.0082	0.0018	5.39e-06	0.69	0.013	0.033	0.68
erythronate*	rs9888676	15	A	G	0.2454	0.0084	0.0018	5.436e-06	0.25	0.037	0.036	0.3
erythronate*	rs9990565	4	T	C	0.1528	-0.0119	0.0026	5.484e-06	0.14	0.018	0.046	0.7
erythrose	rs11680722	2	A	G	0.3288	-0.0174	0.0038	4.836e-06	0.34	0.043	0.033	0.2
[truncated: 8,636 more rows]
